# Supplementary material for: Analysis of genetic diversity and structure in a worldwide walnut (Juglans regia L.) germplasm using SSR markers
Source: PLoS One. 2018 Nov 27;13(11):e0208021. doi: 10.1371/journal.pone.0208021 (PMC6258541; doi:10.1371/journal.pone.0208021)
Supplement: S1 Table — (XLSX) [file pone.0208021.s004.xlsx]

## Sheet: S1 Table - Plant materials
S1 Table. List of accessions studied
Accession	Name	Source country	Pedigree	Remarks	ID
Juglans regia L.
RA 1100	-	France	-	Resistant to the frosts of 1985	29
RA 0248 AF5	-	France	Self-fertilization of RA 0248	-	62
RA 0550 AF4	-	France	Self-fertilization of RA 0550	-	63
RA 0639 AF1	-	France	Self-fertilization of RA 0639	-	64
RA 0665-29	-	France	-	-	68
RA 0248-8	-	France	-	-	69
RA 1136	-	Germany	-	Pollinator	70
RA 1044	-	France	-	Seedling of a tree producing large fruits	72
IR 13-1	-	Iran	-	-	74
IR 60-3	-	Iran	-	-	75
IR TA 1-1	-	Iran	-	-	78
UK 11-4	-	Ukraine	-	-	85
UK 6-2	-	Ukraine	-	-	86
UK 47-1	-	Ukraine	-	-	87
UK 52C9	-	Ukraine	-	-	88
UK 53-3	-	Ukraine	-	-	89
UK 56-21	-	Ukraine	-	-	90
UK 107C-D2-2	-	Ukraine	-	-	91
UK 123-D1-14	-	Ukraine	-	-	92
UK 123-D7-8	-	Ukraine	-	-	93
UK 56-10	-	Ukraine	-	-	97
UK 56-2	-	Ukraine	-	-	98
UK 47-10	-	Ukraine	-	-	99
UK 21-4	-	Ukraine	-	-	100
IR 100-2	-	Iran	-	-	101
IR 60-1	-	Iran	-	-	102
UK 127AG11	-	Ukraine	-	-	104
UK 56-12	-	Ukraine	-	-	105
UK 118-23	-	Ukraine	-	-	106
UK 55-40	-	Ukraine	-	-	107
UK 52-12	-	Ukraine	-	-	108
UK 127-D1-24	-	Ukraine	-	-	112
UK 41-17	-	Ukraine	-	-	113
UK 212AG5	-	Ukraine	-	-	134
UK 214-D1-14	-	Ukraine	-	-	135
UK 214-D7-15	-	Ukraine	-	-	136
UK 215AG12	-	Ukraine	-	-	137
UK 216AG5	-	Ukraine	-	-	138
UK 216AG18	-	Ukraine	-	-	139
UK 216-D7-25	-	Ukraine	-	-	140
UK 220-D5-3	-	Ukraine	-	-	141
UK 223-1	-	Ukraine	-	-	142
UK 224-6	-	Ukraine	-	-	143
UK 234-5	-	Ukraine	-	-	144
UK 239-10	-	Ukraine	-	-	145
UK 239-13	-	Ukraine	-	-	146
UK 239-23	-	Ukraine	-	-	147
IR 21-7	-	Iran	-	-	148
RA 1041 AF6	-	France	Self-fertilization of RA 1041	-	149
RA 1041 AF9	-	France	Self-fertilization of RA 1041	-	150
RA 1088 AF17	-	France	Self-fertilization of RA 1088	-	151
RA 1223	-	Switzerland	-	Tree with large leaves	159
RA 1195	-	France	-	Weeping tree	209
RA 1196	-	France	-	Tree with laciniate leaves	212
RA 1217	-	Switzerland	-	Tree with laciniate leaves	214
RA 1218	-	Switzerland	-	Tree with purple leaves	215
RA 1220	-	Switzerland	-	Tree with cluster fruits	216
RA 1219	-	Switzerland	-	Tree with simple leaves	217
RA 1141	‘A 117-15’	Hungary	‘Alsószentiváni 117’ × ‘Pedro’	-	192
RA 0488	‘Adams 10’	U.S.A.	Open-pollination of Manregian walnut	-	173
RA 0399	‘Allemagne 139’ ('Geisenheim 139')	Germany	-	-	51
RA 0298	‘Amigo’	U.S.A.	‘Sharkey’ × ‘Marchetti’	Pollinator	57
RA 1135	‘AS 1’	Spain	-	-	203
RA 0982	‘Ashley’	U.S.A.	Chance seedling	-	53
RA 1176	‘Bijou’	France	-	-	82
RA 0065	‘Candelou’	France	-	-	184
RA 0381	‘Carmelo’	U.S.A.	Open-pollination of ‘Payne’	-	199
RA 0370	‘Chaberte’	France	-	-	23
RA 1036	‘Chandler’	U.S.A.	‘Pedro’ × [‘Sharkey’ × ‘Marchetti’]	-	60
RA 0493	‘Chase C7’	U.S.A.	Open-pollination of Manregian walnut	-	167
RA 0223	‘Cheinovo’ ('Sheinovo', 'Sheynovo')	Bulgaria	-	-	30
RA 0430	‘Chico’	U.S.A.	‘Sharkey’ × ‘Marchetti’	-	54
RA 1060	‘Cisco’	U.S.A.	‘Meylan’ × ‘Pedro’	-	59
RA 0095	‘Corne’	France	-	-	32
RA 0354	‘Corne’	France	-	-	31
RA 0066	‘Corne’	France	-	-	33
RA 0968	‘Culplat’	France	-	-	170
RA 1207	‘Del Carril’	Spain	-	-	126
RA 1106	‘EAA 6’	Greece	-	-	196
RA 1126	‘Early Ehrhardt’	U.S.A.	Open-pollination or budsport of ‘Ehrhardt’	Very low winter chill requirement	202
H 103-12	‘Feradam’	France	‘Adams 10’ × ‘Chandler’	-	5
H 108-4	‘Ferbel’	France	‘Chandler’ × ‘Lara®’	-	80
H 102-3	‘Ferjean’	France	‘Grosvert’ × ‘Lara®’	-	4
H 94-11	‘Fernette’	France	‘Franquette’ × ‘Lara®’	-	7
H 94-12	‘Fernor’	France	‘Franquette’ × ‘Lara®’	-	3
H 100-30	‘Ferouette’	France	‘Franquette’ × ‘Howard’	-	81
H 106-28	‘Fertignac’	France	‘Ronde de Montignac’ × ‘Chandler’	-	83
RA 1229	‘Forde’	U.S.A.	UC 61-25 × ‘Chico’	-	164
RA 0319	‘Franquette’	France	-	-	16
RA 0212	‘Franquette’	France	-	-	19
RA 0314	‘Franquette’	France	-	-	17
RA 0311	‘Franquette’	France	-	-	18
RA 0468	‘Geisenheim 286’	Germany	-	-	55
RA 1050	‘Germisara’	Romania	-	-	206
RA 1228	‘Gillet’	U.S.A.	[‘Chandler’ × UC 61-25] × ‘Chico’	-	163
RA 1101	‘Gran Jefe’	Spain	-	-	208
RA 0059	‘Grandjean’	France	-	-	26
RA 0289	‘Grosjean’	France	-	-	172
RA 0118	‘Grosvert’	France	-	-	52
RA 0439	‘Hartley’	U.S.A.	‘Franquette’ × ‘Mayette’	-	56
RA 1037	‘Howard’	U.S.A.	‘Pedro’ × [‘Sharkey’ × ‘Marchetti’]	-	175
RA 1098	‘Howe’	U.S.A.	Chance seedling	-	28
H 95-87	Hybrid INRA	France	‘Meylannaise’ × ‘Payne’	-	36
H 91-88	Hybrid INRA	France	‘Franquette’ × ‘Payne’	-	37
H 110-34	Hybrid INRA	France	‘Fernette’ × ‘Serr’	-	103
H 109-3	Hybrid INRA	France	H 92-28 × ‘Chandler’	-	109
H 118-13	Hybrid INRA	France	‘Fernor’ × ‘Chandler’	-	110
H 99-104	Hybrid INRA	France	‘Franquette’ × ‘Chandler’	-	111
H 113-24	Hybrid INRA	France	‘Fernette’ × ‘Chandler’	-	114
H 117-12	Hybrid INRA	France	‘Fernor’ × H 101-2	-	133
H 119-13	Hybrid INRA	France	‘Fernor’ × RA 1106	-	152
H 122-49	Hybrid INRA	France	‘Fernor’ × UK 41-17	-	153
H 122-27	Hybrid INRA	France	‘Fernor’ × UK 41-17	-	154
H 122-25	Hybrid INRA	France	‘Fernor’ × UK 41-17	-	155
H 122-4	Hybrid INRA	France	‘Fernor’ × UK 41-17	-	156
H 121-8	Hybrid INRA	France	‘Fernor’ × UK 41-10	-	157
H 120-3	Hybrid INRA	France	‘Fernor’ × UK 11-4	-	158
H 122-22	Hybrid INRA	France	‘Fernor’ × UK 41-17	-	160
H 122-33	Hybrid INRA	France	‘Fernor’ × UK 41-17	-	161
H 92-28	Hybrid INRA	France	‘Franquette’ × ‘Ashley’	-	162
H 107-35	Hybrid INRA	France	‘Lara®’ × ‘Chandler’	-	201
H 93-63	Hybrid INRA	France	‘Franquette’ × ‘Pedro’	-	204
H 101-2	Hybrid INRA	France	‘Grosvert’ × ‘Chandler’	-	205
H 94-5	Hybrid INRA	France	‘Franquette’ × ‘Lara®’	-	211
H 102-15	Hybrid INRA	France	‘Grosvert’ × ‘Lara®’	-	213
RA 1074	‘Izvor 10’	Bulgaria	-	-	190
RA 0983	J. regia A	France	-	Pollinator	1
RA 0984	J. regia B	France	-	Pollinator	2
RA 0996	J. regia E	France	-	Pollinator	67
RA 0998	J. regia IX	France	-	Pollinator	169
RA 0930	J. regia R41	France	-	-	66
RA 0932	J. regia R462	France	-	Resistant to the frosts of 1956	65
RA 1190	‘Jin Long 1	China	-	-	95
RA 1117	‘Kasni Rodni’	Serbia	-	-	191
RA 1031	‘Kfar Hanania’	Israel	-	-	73
RA 0102-3	‘Lalande’	France	-	-	166
RA 0480	‘Lara®’	France	['Hartley' × 'Payne'] × ['PI 18256' × 'Conway Mayette']	-	6
RA 0967	‘Le Bordelais’	France	-	-	176
RG 2	‘Liba’	France	-	Rootstock	71
RA 0391	‘Lieb Mayette’ ('Leib Mayette')	France	-	-	42
RA 0248	‘Lozeronne’	France	-	Rootstock	9
RA 1187	‘Lu Guang’	China	-	-	96
RA 0611	‘Lub’	France	-	-	8
RA 1140	‘M 10-37’	Hungary	‘Milotaï n°10’ × ‘Pedro’	-	193
RA 0306	‘Marbot’	France	-	-	34
RA 0459	‘Marbot’	France	-	-	35
RA 0097	‘Marbot’	France	-	-	58
RA 1103	‘Marchetti’	U.S.A.	Maybe ‘Eureka’ × ‘Payne’	-	194
RA 1065	‘Maribor’	Slovenia	-	-	195
RA 0474	‘Mayette’	France	-	-	20
RA 0058	‘Mayette’	France	-	-	21
RA 1197	MB CO 45	Spain	-	-	115
RA 1198	MB LU 21	Spain	-	-	116
RA 1199	MB PO 2	Spain	-	-	118
RA 1200	MB PO 3	Spain	-	-	119
RA 1201	MB PO 55	Spain	-	-	120
RA 1203	MBT 159	Spain	-	-	122
RA 1204	MBT 218	Spain	-	-	123
RA 1205	MBT 231	Spain	-	-	124
RA 1206	MBT 232	Spain	-	-	125
RA 1202	MBT 40	Spain	-	-	121
RA 1019	‘Meylannaise’	France	-	-	14
RA 0953	‘Midland’	U.S.A.	‘Franquette’ × ‘Payne’	-	45
RA 0498	‘Milotai n°10’	Hungary	-	-	180
RA 1168	‘Mire’	Slovenia	-	-	77
RA 0489	‘Moyer’	U.S.A.	Chance seedling	-	44
RA 0394	‘Northdown Clawnut 252’	France	-	-	50
RA 0475	‘Parisienne’	France	-	-	10
RA 0473	‘Parisienne’	France	-	-	11
RA 0216	‘Parisienne’	France	-	-	12
RA 0385	‘Payne’	U.S.A.	French cultivar × Chinese seedling	-	39
RA 1038	‘Pedro’	U.S.A.	‘Conway Mayette’ × ‘Payne’	-	38
RA 1023	PI 14 23 23	U.S.A.	-	-	182
RA 1104	PI 15 95 68	U.S.A.	Open-pollination of PI 12 74 60 (Afghanistan)	-	207
RA 1014	PI 2 657 12	U.S.A.	-	-	183
RA 0976	‘Plovdivski’	Bulgaria	-	-	189
RA 1215	Pourpre Hollande	Netherlands	-	Tree with purple leaves	130
RA 0061	‘Quenouille’ ('Moussine')	France	-	-	25
RA 1090	‘Rego’	Portugal	-	-	186
RA 1221	‘Robert Livermore’	U.S.A.	‘Howard’ × ‘Rouge de la Réole’	Red walnut	200
RA 0367-2	‘Romaine’	France	-	-	187
RA 0038	‘Ronde de Montignac’	France	-	Pollinator	15
RA 1182	‘Rosée de Montmorin’	France	-	-	94
RA 1041	‘Rouge de la Donau’ ('Rote Donaunuss', 'Geisenheim 1239')	Switzerland	-	Red walnut	185
RA 1088	‘Rouge de la Réole’	France	-	Red walnut	178
RA 1089	‘Rouge de Laquenexy’ ('Geisenheim 509')	France	-	Red walnut	179
RA 1209	S 1 A Diane	Greece	-	-	128
RA 1212	S 1 B Ariane	Greece	-	-	132
RA 1211	S 14 B Sparte	Greece	-	-	117
RA 1208	S 28 A Achille	Greece	-	-	127
RA 1213	S 34 B Pyrrus	Greece	-	-	131
RA 1210	S 4 B Thétis	Greece	-	-	129
RA 0179	‘Saint Jean’	France	-	-	13
RA 0147	‘Saint Jean’	France	-	-	24
RA 0117	‘Saint Martial’	France	-	-	22
RA 0429	‘Scharsch – Franquette’	U.S.A.	-	-	61
RA 0828	Semence comité Dordogne	France	-	-	210
RA 0499	‘Serr’	U.S.A.	‘Payne’ × PI 15 95 68 (Afghanistan)	-	46
RA 1230	‘Sexton’	U.S.A.	‘Chandler’ × UC 85-8 (China)	-	165
RA 1032	‘Shinrei’	Japan	-	-	174
RA 0948	‘Sibisel 39’	Romania	-	-	41
RA 0409	‘Sibisel 44’	Romania	-	-	198
RA 0137	‘Solèze’	France	-	-	27
RA 1029	‘Sopore’	India	-	-	181
RA 0962	Souvenir du congrès	France	-	-	188
RA 0491	‘Spurgeon’	U.S.A.	Maybe open-pollination of 'Franquette'	-	43
RA 0447	‘Tehama’	U.S.A.	‘Waterloo’ × ‘Payne’	-	47
RA 0472	‘Trinta’	U.S.A.	Open-pollination of ‘Waterloo’	-	40
RA 1099	‘Tulare’	U.S.A.	‘Tehama’ × ‘Serr’	-	177
RA 1161	UC77012	U.S.A.	-	-	76
RA 0119	‘Verdelet’	France	Maybe open-pollination of 'Grandjean'	-	171
RA 0428	‘Vina’	U.S.A.	‘Franquette’ × ‘Payne’	-	48
RA 1175	‘VL25B’	Romania	-	-	84
RA 1174	‘VL4B’	Romania	-	-	79
RA 0386	‘Waterloo’	U.S.A.	Open-pollination of ‘Eureka’	-	49
RA 0492	‘Wepster W2’	U.S.A.	Open-pollination of Manregian walnut	-	168
RA 1166	‘Z 53’	Iran	-	-	197
Juglans ailantifolia Carr.
AN 3	-	Germany	-	-	231
AN 3	-	Germany	-	-	233
Juglans californica S. Wats.
CA 2	-	U.S.A.	-	-	240
Juglans cathayensis Dode
CT 3-1	-	Germany	-	-	224
CT 3-1	-	Germany	-	-	230
Juglans cinerea L.
CN 1-9	-	France	-	-	225
CN 19-2	-	Canada	-	-	227
CN 13-3	-	Canada	-	-	232
CN 8-1	-	Poland	-	-	248
Juglans hindsii Jeps.
HD 6-15	-	U.S.A.	-	-	242
Juglans major Heller
MJ 1	-	U.S.A.	-	-	245
Juglans mandshurica Maxim.
MA 1-1	-	France	-	-	223
MA 6	-	China	-	-	250
MA 5-1	-	Russia	-	-	252
Juglans microcarpa Berl.
MI 2	-	U.S.A.	-	-	226
Juglans mollis Engelm.
MO 1	-	-	-	-	220
MO 1	-	-	-	-	221
Juglans nigra L.
NG 0209	-	France	-	-	222
NG 0038	-	France	-	-	234
NG 0261-3	-	France	-	-	235
NG 0073-2	-	France	-	-	236
NG 0062-3	-	France	-	-	237
NG 0232-4	-	U.S.A.	-	-	239
NG 0233-3	-	Hungary	-	-	241
NG 0086	-	France	-	-	243
Juglans pitteursii C. Morren
PS 2-3	-	France	-	-	238
PS 2-3	-	France	-	-	244
Juglans rupestris Engelm. ex Torr.
RP 5-1	-	Russia	-	-	246
RP 1	-	France	-	-	247
Juglans sieboldiana Maxim.
SB 1-30	-	France	-	-	228
SB 6-9	-	France	-	-	229
SB 24-1	-	Japan	-	-	249
Juglans sieboldiana var. cordiformis
CR 4-1	-	Poland	-	-	218
CR 1	-	France	-	-	219
CR 9-1	-	Japan	-	-	251
ST 1	-	Poland	-	-	253
