# Supplementary material for: Analysis of genetic diversity and structure in a worldwide walnut (Juglans regia L.) germplasm using SSR markers
Source: PLoS One. 2018 Nov 27;13(11):e0208021. doi: 10.1371/journal.pone.0208021 (PMC6258541; doi:10.1371/journal.pone.0208021)
Supplement: S2 Table — (XLSX) [file pone.0208021.s005.xlsx]

## Sheet: S2 Table - Allele-specificity
S2 Table. SSR allele-specificity among Juglans species
SSR markers	Alleles	RG	AN	CT	CN	MA	SB	CR	CA	HD	MJ	MI	MO	NG	PS	RP
WGA 001	184
	195
	197
	198
	199
	200
	201
	202
	203
	204
	205
	206
	207
	208
	210
	213
	219
WGA 004	-1
	213
	246
	248
	250
	251
	252
	254
	256
	257
	258
	259
	260
	261
	262
	263
	264
	265
	266
	268
	269
	270
	272
	273
	278
WGA 009	-1
	247
	249
	251
	257
	259
	261
	263
	265
	267
	269
	275
	281
WGA 027	223
	224
	226
	227
	228
	230
	232
	233
	237
	239
	241
	243
	261
WGA 069	-1
	178
	180
	182
	184
	187
	190
	192
	194
	196
	198
	200
WGA 072	-1
	152
	156
	158
	160
	162
	164
	166
	168
	170
	172
	174
	178
WGA 202	-1
	216
	220
	222
	227
	231
	234
	237
	240
	254
	257
	259
	261
	263
	265
	267
	269
	271
	273
	275
	277
	279
	281
	284
	286
	288
	290
	294
	296
	312
	314
	318
	320
WGA 276	164
	166
	168
	170
	172
	173
	174
	178
	180
	182
	184
	186
	188
	190
	192
	194
	196
	198
	200
	202
	204
	208
	210
	212
WGA 349	-1
	228
	240
	247
	251
	253
	255
	257
	259
	263
	279
	281
	283
	285
	287
	289
	291
	293
	295
	297
	312
WGA 376	-1
	234
	236
	238
	240
	242
	244
	246
	248
	250
	255
	257
	259
	261
	263
	265
	269
	271
	273
JR 1817	-1
	295
	297
	298
	299
	329
	331
	333
	243
	347
	350
	352
	354
	356
	361
	367
JR 6160	-1
	198
	200
	204
	206
	207
	209
	211
	212
	213
	215
	217
	219
	221
	222
	223
	225
	227
	229
	231
	235
JR 6439	-1
	156
	162
	164
	166
	168
	172
	174
RG: J. regia, AN: J. ailantifolia, CT: J. cathayensis, CN: J. cinerea, MA: J. mandshurica, SB: J. sieboldiana, CR: J. sieboldiana var cordiformis, CA: J. californica, HD: J. hindsii, MJ: J. major, MI: J. microcarpa, MO: J. mollis, NG: J. nigra, PS: J. pitteursii, RP: J. rupestris In green: Cardiocaryon section, in blue: Rhysocaryon section -1: null allele
