# Supplementary material for: Analysis of genetic diversity and structure in a worldwide walnut (Juglans regia L.) germplasm using SSR markers
Source: PLoS One. 2018 Nov 27;13(11):e0208021. doi: 10.1371/journal.pone.0208021 (PMC6258541; doi:10.1371/journal.pone.0208021)
Supplement: S3 Table — (XLSX) [file pone.0208021.s006.xlsx]

## Sheet: S3 Table - Evanno method K=2
S3 Table. Table summarizing the results using the Evanno method (output of Structure Harvester), based on the analyses of the 217 J. regia accessions
K	Reps	Mean LnP(K)	Stdev LnP(K)	Ln'(K)	|Ln''(K)|	Delta K
1	20	-6710.9	0.538492	—	—	—
2	20	-6145.43	2.02357	565.465	408.335	201.789
3	20	-5988.3	30.9641	157.13	24.535	0.792368
4	20	-5855.7	8.42418	132.595	96.54	11.4599
5	20	-5819.65	80.6159	36.055	12.76	0.158281
6	20	-5796.35	123.577	23.295	74.53	0.603106
7	20	-5698.53	54.0579	97.825	36.88	0.682232
8	20	-5637.59	74.6073	60.945	21.335	0.285964
9	20	-5597.98	128.467	39.61	21.33	0.166035
10	20	-5579.69	133.952	18.28	—	—
