# Supplementary material for: Analysis of genetic diversity and structure in a worldwide walnut (Juglans regia L.) germplasm using SSR markers
Source: PLoS One. 2018 Nov 27;13(11):e0208021. doi: 10.1371/journal.pone.0208021 (PMC6258541; doi:10.1371/journal.pone.0208021)
Supplement: S4 Table — (XLSX) [file pone.0208021.s007.xlsx]

## Sheet: S4 Table - Struct. and col.
S4 Table. List of J. regia accessions with their memberships to clusters (K=2), subclusters (K=3) and core collection
Accession	Name	Source country	Source institute/Region, City	Supposed origin	Breeding level	Pedigree	Remarks	ID	Structure (K=2)	Substructure (K=3)	Core collection (n=50)
RA 1100	-	France	Cure of Montrond-les-Bains/Rhône-Alpes	France, Rhône-Alpes	Selection	-	Resistant to the frosts of 1985	29	Western Europe and America	2-2 - admixed	No
RA 0248 AF5	-	France	-/Rhône-Alpes	France	Selection	Self-fertilization of RA 0248	-	62	Western Europe and America	2-3 - admixed	No
RA 0550 AF4	-	France	-/Aquitaine	France	Selection	Self-fertilization of RA 0550	-	63	Western Europe and America	2-3	Yes
RA 0639 AF1	-	France	-/Aquitaine	France	Selection	Self-fertilization of RA 0639	-	64	Western Europe and America	2-1	No
RA 0665-29	-	France	-/Aquitaine	France	Selection	-	-	68	Western Europe and America	2-3 - admixed	No
RA 0248-8	-	France	-/Rhône-Alpes	France, Rhône-Alpes	Selection	-	-	69	Western Europe and America	2-3 - admixed	No
RA 1136	-	Germany	Staatliche Lehr-und Versuchsanstalt für Wein-und Obstbau/Weinsberg	Germany	Selection	-	Pollinator	70	Western Europe and America	2-3 - admixed	No
RA 1044	-	France	-/Aquitaine	France, Aquitaine	Selection	-	Seedling of a tree producing large fruits	72	Western Europe and America	2-3 - admixed	No
IR 13-1	-	Iran	Seed and Plant Improvement Institute/Karaj	Iran	Selection	-	-	74	Eastern Europe and Asia	1-3	Yes
IR 60-3	-	Iran	Seed and Plant Improvement Institute/Karaj	Iran	Selection	-	-	75	Eastern Europe and Asia	1-3	Yes
IR TA 1-1	-	Iran	Seed and Plant Improvement Institute/Karaj	Iran	Selection	-	-	78	Eastern Europe and Asia	1-3	Yes
UK 11-4	-	Ukraine	Central Botanical Garden/Kiev	Uzbekistan, Tajikistan, Kyrgyzstan	Selection	-	-	85	Eastern Europe and Asia	1-1	Yes
UK 6-2	-	Ukraine	Central Botanical Garden/Kiev	Uzbekistan, Tajikistan, Kyrgyzstan	Selection	-	-	86	Eastern Europe and Asia	1-1	Yes
UK 47-1	-	Ukraine	Central Botanical Garden/Kiev	Uzbekistan, Tajikistan, Kyrgyzstan	Selection	-	-	87	Eastern Europe and Asia	1-1	No
UK 52C9	-	Ukraine	Central Botanical Garden/Kiev	Uzbekistan, Tajikistan, Kyrgyzstan	Selection	-	-	88	Eastern Europe and Asia	1-1	Yes
UK 53-3	-	Ukraine	Central Botanical Garden/Kiev	Uzbekistan, Tajikistan, Kyrgyzstan	Selection	-	-	89	Eastern Europe and Asia	1-1	Yes
UK 56-21	-	Ukraine	Central Botanical Garden/Kiev	Uzbekistan, Tajikistan, Kyrgyzstan	Selection	-	-	90	Eastern Europe and Asia	1-1	No
UK 107C-D2-2	-	Ukraine	Central Botanical Garden/Kiev	Uzbekistan, Tajikistan, Kyrgyzstan	Selection	-	-	91	Eastern Europe and Asia	1-1	Yes
UK 123-D1-14	-	Ukraine	Central Botanical Garden/Kiev	Uzbekistan, Tajikistan, Kyrgyzstan	Selection	-	-	92	Admixed	-	No
UK 123-D7-8	-	Ukraine	Central Botanical Garden/Kiev	Uzbekistan, Tajikistan, Kyrgyzstan	Selection	-	-	93	Eastern Europe and Asia	1-1	No
UK 56-10	-	Ukraine	Central Botanical Garden/Kiev	Uzbekistan, Tajikistan, Kyrgyzstan	Selection	-	-	97	Eastern Europe and Asia	1-3	Yes
UK 56-2	-	Ukraine	Central Botanical Garden/Kiev	Uzbekistan, Tajikistan, Kyrgyzstan	Selection	-	-	98	Eastern Europe and Asia	1-1	Yes
UK 47-10	-	Ukraine	Central Botanical Garden/Kiev	Uzbekistan, Tajikistan, Kyrgyzstan	Selection	-	-	99	Eastern Europe and Asia	1-1 - admixed	No
UK 21-4	-	Ukraine	Central Botanical Garden/Kiev	Uzbekistan, Tajikistan, Kyrgyzstan	Selection	-	-	100	Eastern Europe and Asia	1-1 - admixed	No
IR 100-2	-	Iran	Seed and Plant Improvement Institute/Karaj	Iran	Selection	-	-	101	Eastern Europe and Asia	1-3 - admixed	Yes
IR 60-1	-	Iran	Seed and Plant Improvement Institute/Karaj	Iran	Selection	-	-	102	Eastern Europe and Asia	1-3	No
UK 127AG11	-	Ukraine	Central Botanical Garden/Kiev	Uzbekistan, Tajikistan, Kyrgyzstan	Selection	-	-	104	Eastern Europe and Asia	1-1	No
UK 56-12	-	Ukraine	Central Botanical Garden/Kiev	Uzbekistan, Tajikistan, Kyrgyzstan	Selection	-	-	105	Eastern Europe and Asia	1-1	No
UK 118-23	-	Ukraine	Central Botanical Garden/Kiev	Uzbekistan, Tajikistan, Kyrgyzstan	Selection	-	-	106	Eastern Europe and Asia	1-1	Yes
UK 55-40	-	Ukraine	Central Botanical Garden/Kiev	Uzbekistan, Tajikistan, Kyrgyzstan	Selection	-	-	107	Eastern Europe and Asia	1-3	Yes
UK 52-12	-	Ukraine	Central Botanical Garden/Kiev	Uzbekistan, Tajikistan, Kyrgyzstan	Selection	-	-	108	Eastern Europe and Asia	1-1	Yes
UK 127-D1-24	-	Ukraine	Central Botanical Garden/Kiev	Uzbekistan, Tajikistan, Kyrgyzstan	Selection	-	-	112	Eastern Europe and Asia	1-1	Yes
UK 41-17	-	Ukraine	Central Botanical Garden/Kiev	Uzbekistan, Tajikistan, Kyrgyzstan	Selection	-	-	113	Eastern Europe and Asia	1-1 - admixed	No
UK 212AG5	-	Ukraine	Central Botanical Garden/Kiev	Uzbekistan, Tajikistan, Kyrgyzstan	Selection	-	-	134	Eastern Europe and Asia	1-1	No
UK 214-D1-14	-	Ukraine	Central Botanical Garden/Kiev	Uzbekistan, Tajikistan, Kyrgyzstan	Selection	-	-	135	Eastern Europe and Asia	1-1	No
UK 214-D7-15	-	Ukraine	Central Botanical Garden/Kiev	Uzbekistan, Tajikistan, Kyrgyzstan	Selection	-	-	136	Admixed	-	No
UK 215AG12	-	Ukraine	Central Botanical Garden/Kiev	Uzbekistan, Tajikistan, Kyrgyzstan	Selection	-	-	137	Eastern Europe and Asia	1-1	No
UK 216AG5	-	Ukraine	Central Botanical Garden/Kiev	Uzbekistan, Tajikistan, Kyrgyzstan	Selection	-	-	138	Eastern Europe and Asia	1-1	No
UK 216AG18	-	Ukraine	Central Botanical Garden/Kiev	Uzbekistan, Tajikistan, Kyrgyzstan	Selection	-	-	139	Eastern Europe and Asia	1-1	Yes
UK 216-D7-25	-	Ukraine	Central Botanical Garden/Kiev	Uzbekistan, Tajikistan, Kyrgyzstan	Selection	-	-	140	Eastern Europe and Asia	1-1	No
UK 220-D5-3	-	Ukraine	Central Botanical Garden/Kiev	Uzbekistan, Tajikistan, Kyrgyzstan	Selection	-	-	141	Eastern Europe and Asia	1-1	Yes
UK 223-1	-	Ukraine	Central Botanical Garden/Kiev	Uzbekistan, Tajikistan, Kyrgyzstan	Selection	-	-	142	Eastern Europe and Asia	1-1	Yes
UK 224-6	-	Ukraine	Central Botanical Garden/Kiev	Uzbekistan, Tajikistan, Kyrgyzstan	Selection	-	-	143	Eastern Europe and Asia	1-1 - admixed	No
UK 234-5	-	Ukraine	Central Botanical Garden/Kiev	Uzbekistan, Tajikistan, Kyrgyzstan	Selection	-	-	144	Eastern Europe and Asia	1-1 - admixed	Yes
UK 239-10	-	Ukraine	Central Botanical Garden/Kiev	Uzbekistan, Tajikistan, Kyrgyzstan	Selection	-	-	145	Eastern Europe and Asia	1-1	Yes
UK 239-13	-	Ukraine	Central Botanical Garden/Kiev	Uzbekistan, Tajikistan, Kyrgyzstan	Selection	-	-	146	Eastern Europe and Asia	1-1	Yes
UK 239-23	-	Ukraine	Central Botanical Garden/Kiev	Uzbekistan, Tajikistan, Kyrgyzstan	Selection	-	-	147	Western Europe and America	2-3	No
IR 21-7	-	Iran	Seed and Plant Improvement Institute/Karaj	Iran	Selection	-	-	148	Eastern Europe and Asia	1-3	Yes
RA 1041 AF6	-	France	-/Aquitaine	France	Selection	Self-fertilization of RA 1041	-	149	Western Europe and America	2-3	No
RA 1041 AF9	-	France	-/Aquitaine	France	Selection	Self-fertilization of RA 1041	-	150	Western Europe and America	2-3	Yes
RA 1088 AF17	-	France	-/Aquitaine	France	Selection	Self-fertilization of RA 1088	-	151	Western Europe and America	2-3 - admixed	No
RA 1223	-	Switzerland	Engineering school of Lullier/Geneva	-	Selection	-	Tree with large leaves	159	Eastern Europe and Asia	1-3	Yes
RA 1195	-	France	INRA of Clermont-Ferrand/Auvergne	France	Selection	-	Weeping tree	209	Western Europe and America	2-3 - admixed	No
RA 1196	-	France	INRA of Clermont-Ferrand/Auvergne	France	Selection	-	Tree with laciniate leaves	212	Western Europe and America	2-3 - admixed	No
RA 1217	-	Switzerland	Engineering school of Changins/Nyon	-	Selection	-	Tree with laciniate leaves	214	Western Europe and America	2-1 - admixed	Yes
RA 1218	-	Switzerland	Engineering school of Changins/Nyon	-	Selection	-	Tree with purple leaves	215	Admixed	-	No
RA 1220	-	Switzerland	Engineering school of Changins/Nyon	-	Selection	-	Tree with cluster fruits	216	Western Europe and America	2-3 - admixed	No
RA 1219	-	Switzerland	Engineering school of Changins/Nyon	-	Selection	-	Tree with simple leaves	217	Western Europe and America	2-3	No
RA 1141	‘A 117-15’	Hungary	Kertészeti Kutató Intézet/Budapest	Hungary	Modern	‘Alsószentiváni 117’ × ‘Pedro’	-	192	Admixed	-	No
RA 0488	‘Adams 10’	U.S.A.	Horticulture Department/Oregon	China	Selection	Open-pollination of Manregian walnut	-	173	Eastern Europe and Asia	1-2	No
RA 0399	‘Allemagne 139’ ('Geisenheim 139')	Germany	Staatliche Lehr-und Versuchsanstalt für Wein-und Obstbau/Weinsberg	Germany	Selection	-	-	51	Western Europe and America	2-3 - admixed	No
RA 0298	‘Amigo’	U.S.A.	University of California/Davis	U.S.A.	Modern	‘Sharkey’ × ‘Marchetti’	Pollinator	57	Admixed	-	No
RA 1135	‘AS 1’	Spain	IRTA Mas de Bover/Catalonia	Chile	Selection	-	-	203	Western Europe and America	2-3	No
RA 0982	‘Ashley’	U.S.A.	Stucke Nursery Co, Gridley/California	U.S.A., California	Selection	Chance seedling	-	53	Western Europe and America	2-2 - admixed	No
RA 1176	‘Bijou’	France	Nursery of Domaine de Lalanne/Aquitaine	France, Rhône-Alpes	Landrace	-	-	82	Western Europe and America	2-1 - admixed	Yes (forced)
RA 0065	‘Candelou’	France	-/Aquitaine	France, Midi-Pyrénées	Landrace	-	-	184	Western Europe and America	2-3	No
RA 0381	‘Carmelo’	U.S.A.	Sierra Gold Nursery, Yuba/California	U.S.A., California	Selection	Open-pollination of ‘Payne’	-	199	Western Europe and America	2-2	No
RA 0370	‘Chaberte’	France	-/Rhône-Alpes	France, Rhône-Alpes	Landrace	-	-	23	Western Europe and America	2-1 - admixed	No
RA 1036	‘Chandler’	U.S.A.	University of California/Davis	U.S.A.	Modern	‘Pedro’ × [‘Sharkey’ × ‘Marchetti’]	-	60	Western Europe and America	2-2	Yes (forced)
RA 0493	‘Chase C7’	U.S.A.	Horticulture Department/Oregon	China	Selection	Open-pollination of Manregian walnut	-	167	Eastern Europe and Asia	1-2	No
RA 0223	‘Cheinovo’ ('Sheinovo', 'Sheynovo')	Bulgaria	Academy of Agricultural Sciences/Sofia	Bulgaria	Landrace	-	-	30	Eastern Europe and Asia	1-3	Yes
RA 0430	‘Chico’	U.S.A.	Sierra Gold Nursery, Yuba/California	U.S.A.	Modern	‘Sharkey’ × ‘Marchetti’	-	54	Admixed	-	No
RA 1060	‘Cisco’	U.S.A.	University of California/Davis	U.S.A.	Modern	‘Meylan’ × ‘Pedro’	-	59	Western Europe and America	2-2	No
RA 0095	‘Corne’	France	-/Midi-Pyrénées	France, Aquitaine	Landrace	-	-	32	Western Europe and America	2-1	No
RA 0354	‘Corne’	France	-/Aquitaine	France, Aquitaine	Landrace	-	-	31	Western Europe and America	2-1	No
RA 0066	‘Corne’	France	-/Aquitaine	France, Aquitaine	Landrace	-	-	33	Western Europe and America	2-1	Yes (forced)
RA 0968	‘Culplat’	France	-/Aquitaine	France, Aquitaine	Landrace	-	-	170	Western Europe and America	2-3 - admixed	No
RA 1207	‘Del Carril’	Spain	IRTA Mas de Bover/Catalonia	Spain, Murcia	Landrace	-	-	126	Western Europe and America	2-1	No
RA 1106	‘EAA 6’	Greece	Agricultural Research Station of Vardates/Sterea	Greece, Central Greece	Selection	-	-	196	Eastern Europe and Asia	1-2	Yes
RA 1126	‘Early Ehrhardt’	U.S.A.	University of California/Davis	U.S.A.	Selection	Open-pollination or budsport of ‘Ehrhardt’	Very low winter chill requirement	202	Western Europe and America	2-1 - admixed	Yes (forced)
H 103-12	‘Feradam’	France	Fruit and Vine Research Station/Bordeaux	France	Modern	‘Adams 10’ × ‘Chandler’	-	5	Admixed	-	No
H 108-4	‘Ferbel’	France	Fruit and Vine Research Station/Bordeaux	France	Modern	‘Chandler’ × ‘Lara®’	-	80	Western Europe and America	2-2 - admixed	No
H 102-3	‘Ferjean’	France	Fruit and Vine Research Station/Bordeaux	France	Modern	‘Grosvert’ × ‘Lara®’	-	4	Western Europe and America	2-1	No
H 94-11	‘Fernette’	France	Fruit and Vine Research Station/Bordeaux	France	Modern	‘Franquette’ × ‘Lara®’	-	7	Admixed	-	No
H 94-12	‘Fernor’	France	Fruit and Vine Research Station/Bordeaux	France	Modern	‘Franquette’ × ‘Lara®’	-	3	Western Europe and America	2-2	No
H 100-30	‘Ferouette’	France	Fruit and Vine Research Station/Bordeaux	France	Modern	‘Franquette’ × ‘Howard’	-	81	Western Europe and America	2-2	No
H 106-28	‘Fertignac’	France	Fruit and Vine Research Station/Bordeaux	France	Modern	‘Ronde de Montignac’ × ‘Chandler’	-	83	Western Europe and America	2-2 - admixed	No
RA 1229	‘Forde’	U.S.A.	University of California/Davis	U.S.A.	Modern	UC 61-25 × ‘Chico’	-	164	Admixed	-	No
RA 0319	‘Franquette’	France	Nursery of Domaine de Lalanne/Aquitaine	France, Rhône-Alpes	Landrace	-	-	16	Western Europe and America	2-2	No
RA 0212	‘Franquette’	France	-/Rhône-Alpes	France, Rhône-Alpes	Landrace	-	-	19	Western Europe and America	2-2	No
RA 0314	‘Franquette’	France	Nursery of Domaine de Lalanne/Aquitaine	France, Rhône-Alpes	Landrace	-	-	17	Western Europe and America	2-2	No
RA 0311	‘Franquette’	France	Nursery of Domaine de Lalanne/Aquitaine	France, Rhône-Alpes	Landrace	-	-	18	Western Europe and America	2-2	Yes (forced)
RA 0468	‘Geisenheim 286’	Germany	-/Geisenheim	Germany	Selection	-	-	55	Western Europe and America	2-2 - admixed	No
RA 1050	‘Germisara’	Romania	Experimental Station of Geoagiu/-	Romania	Selection	-	-	206	Eastern Europe and Asia	1-3	Yes
RA 1228	‘Gillet’	U.S.A.	University of California/Davis	U.S.A.	Modern	[‘Chandler’ × UC 61-25] × ‘Chico’	-	163	Admixed	-	No
RA 1101	‘Gran Jefe’	Spain	Instituto Nacional de Investigación y Tecnología Agraria y Alimentaria/ La Alberca	Spain, Murcia	Landrace	-	-	208	Western Europe and America	2-1	No
RA 0059	‘Grandjean’	France	-/Aquitaine	France, Aquitaine	Landrace	-	-	26	Western Europe and America	2-1 - admixed	Yes (forced)
RA 0289	‘Grosjean’	France	-/Midi-Pyrénées	France, Midi-Pyrénées	Landrace	-	-	172	Western Europe and America	2-2 - admixed	No
RA 0118	‘Grosvert’	France	-/Aquitaine	France, Aquitaine	Landrace	-	-	52	Western Europe and America	2-1	No
RA 0439	‘Hartley’	U.S.A.	University of California/Davis	U.S.A.	Modern	‘Franquette’ × ‘Mayette’	-	56	Western Europe and America	2-2 - admixed	No
RA 1037	‘Howard’	U.S.A.	University of California/Davis	U.S.A.	Modern	‘Pedro’ × [‘Sharkey’ × ‘Marchetti’]	-	175	Western Europe and America	2-2 - admixed	No
RA 1098	‘Howe’	U.S.A.	University of California/Davis	U.S.A., Oregon	Selection	Chance seedling	-	28	Western Europe and America	2-2 - admixed	No
H 95-87	Hybrid INRA	France	Fruit and Vine Research Station/Bordeaux	France	Modern	‘Meylannaise’ × ‘Payne’	-	36	Western Europe and America	2-2	No
H 91-88	Hybrid INRA	France	Fruit and Vine Research Station/Bordeaux	France	Modern	‘Franquette’ × ‘Payne’	-	37	Western Europe and America	2-3	No
H 110-34	Hybrid INRA	France	Fruit and Vine Research Station/Bordeaux	France	Modern	‘Fernette’ × ‘Serr’	-	103	Eastern Europe and Asia	1-3	No
H 109-3	Hybrid INRA	France	Fruit and Vine Research Station/Bordeaux	France	Modern	H 92-28 × ‘Chandler’	-	109	Western Europe and America	2-2	No
H 118-13	Hybrid INRA	France	Fruit and Vine Research Station/Bordeaux	France	Modern	‘Fernor’ × ‘Chandler’	-	110	Western Europe and America	2-2	No
H 99-104	Hybrid INRA	France	Fruit and Vine Research Station/Bordeaux	France	Modern	‘Franquette’ × ‘Chandler’	-	111	Western Europe and America	2-2	No
H 113-24	Hybrid INRA	France	Fruit and Vine Research Station/Bordeaux	France	Modern	‘Fernette’ × ‘Chandler’	-	114	Western Europe and America	2-2	No
H 117-12	Hybrid INRA	France	Fruit and Vine Research Station/Bordeaux	France	Modern	‘Fernor’ × H 101-2	-	133	Western Europe and America	2-2 - admixed	No
H 119-13	Hybrid INRA	France	Fruit and Vine Research Station/Bordeaux	France	Modern	‘Fernor’ × RA 1106	-	152	Eastern Europe and Asia	1-2	No
H 122-49	Hybrid INRA	France	Fruit and Vine Research Station/Bordeaux	France	Modern	‘Fernor’ × UK 41-17	-	153	Admixed	-	No
H 122-27	Hybrid INRA	France	Fruit and Vine Research Station/Bordeaux	France	Modern	‘Fernor’ × UK 41-17	-	154	Admixed	-	No
H 122-25	Hybrid INRA	France	Fruit and Vine Research Station/Bordeaux	France	Modern	‘Fernor’ × UK 41-17	-	155	Admixed	-	No
H 122-4	Hybrid INRA	France	Fruit and Vine Research Station/Bordeaux	France	Modern	‘Fernor’ × UK 41-17	-	156	Admixed	-	No
H 121-8	Hybrid INRA	France	Fruit and Vine Research Station/Bordeaux	France	Modern	‘Fernor’ × UK 41-10	-	157	Admixed	-	No
H 120-3	Hybrid INRA	France	Fruit and Vine Research Station/Bordeaux	France	Modern	‘Fernor’ × UK 11-4	-	158	Admixed	-	No
H 122-22	Hybrid INRA	France	Fruit and Vine Research Station/Bordeaux	France	Modern	‘Fernor’ × UK 41-17	-	160	Admixed	-	No
H 122-33	Hybrid INRA	France	Fruit and Vine Research Station/Bordeaux	France	Modern	‘Fernor’ × UK 41-17	-	161	Admixed	-	No
H 92-28	Hybrid INRA	France	Fruit and Vine Research Station/Bordeaux	France	Modern	‘Franquette’ × ‘Ashley’	-	162	Western Europe and America	2-2	No
H 107-35	Hybrid INRA	France	Fruit and Vine Research Station/Bordeaux	France	Modern	‘Lara®’ × ‘Chandler’	-	201	Western Europe and America	2-2	No
H 93-63	Hybrid INRA	France	Fruit and Vine Research Station/Bordeaux	France	Modern	‘Franquette’ × ‘Pedro’	-	204	Western Europe and America	2-2	No
H 101-2	Hybrid INRA	France	Fruit and Vine Research Station/Bordeaux	France	Modern	‘Grosvert’ × ‘Chandler’	-	205	Western Europe and America	2-2 - admixed	No
H 94-5	Hybrid INRA	France	Fruit and Vine Research Station/Bordeaux	France	Modern	‘Franquette’ × ‘Lara®’	-	211	Admixed	-	No
H 102-15	Hybrid INRA	France	Fruit and Vine Research Station/Bordeaux	France	Modern	‘Grosvert’ × ‘Lara®’	-	213	Western Europe and America	2-1 - admixed	No
RA 1074	‘Izvor 10’	Bulgaria	Fruit Growing Institute/Plovdiv	Bulgaria	Landrace	-	-	190	Eastern Europe and Asia	1-3	Yes
RA 0983	J. regia A	France	-/Aquitaine	France	Selection	-	Pollinator	1	Western Europe and America	2-3	No
RA 0984	J. regia B	France	-/Aquitaine	France	Selection	-	Pollinator	2	Western Europe and America	2-3 - admixed	No
RA 0996	J. regia E	France	-/Aquitaine	France	Selection	-	Pollinator	67	Western Europe and America	2-2	No
RA 0998	J. regia IX	France	-/Aquitaine	France	Selection	-	Pollinator	169	Western Europe and America	2-3	No
RA 0930	J. regia R41	France	-/Rhône-Alpes	France	Selection	-	-	66	Western Europe and America	2-3 - admixed	No
RA 0932	J. regia R462	France	-/Rhône-Alpes	France	Selection	-	Resistant to the frosts of 1956	65	Western Europe and America	2-1 - admixed	No
RA 1190	‘Jin Long 1	China	Chinese Academy of Forestry/Beijing	China	Selection	-	-	95	Eastern Europe and Asia	1-2	Yes
RA 1117	‘Kasni Rodni’	Serbia	University of Novi Sad/Serbia	Serbia	Selection	-	-	191	Western Europe and America	2-2	No
RA 1031	‘Kfar Hanania’	Israel	Newe Ya'ar Research Center/-	Israel	Selection	-	-	73	Admixed	-	No
RA 0102-3	‘Lalande’	France	-/Midi-Pyrénées	France, Aquitaine	Landrace	-	-	166	Western Europe and America	2-3	No
RA 0480	‘Lara®’	France	-/Aquitaine	U.S.A.	Selection	['Hartley' × 'Payne'] × ['PI 18256' × 'Conway Mayette']	-	6	Admixed	-	Yes (forced)
RA 0967	‘Le Bordelais’	France	-/Aquitaine	France, Aquitaine	Landrace	-	-	176	Western Europe and America	2-3	No
RG 2	‘Liba’	France	Fruit and Vegetable Interprofessional Technical Centre/Prigonrieux	France	Selection	-	Rootstock	71	Western Europe and America	2-3	No
RA 0391	‘Lieb Mayette’ ('Leib Mayette')	France	-/Aquitaine	U.S.A.	Selection	-	-	42	Western Europe and America	2-1	No
RA 0248	‘Lozeronne’	France	-/Rhône-Alpes	France, Rhône-Alpes	Selection	-	Rootstock	9	Western Europe and America	2-3 - admixed	No
RA 1187	‘Lu Guang’	China	Chinese Academy of Forestry/Beijing	China	Selection	-	-	96	Eastern Europe and Asia	1-3 - admixed	No
RA 0611	‘Lub’	France	-/Rhône-Alpes	France	Selection	-	-	8	Western Europe and America	2-3	No
RA 1140	‘M 10-37’	Hungary	Kertészeti Kutató Intézet/Budapest	Hungary	Modern	‘Milotaï n°10’ × ‘Pedro’	-	193	Western Europe and America	2-3 - admixed	No
RA 0306	‘Marbot’	France	-/Aquitaine	France, Aquitaine	Landrace	-	-	34	Western Europe and America	2-3 - admixed	No
RA 0459	‘Marbot’	France	-/Aquitaine	France, Aquitaine	Landrace	-	-	35	Western Europe and America	2-3 - admixed	No
RA 0097	‘Marbot’	France	-/Aquitaine	France, Aquitaine	Landrace	-	-	58	Western Europe and America	2-3	Yes (forced)
RA 1103	‘Marchetti’	U.S.A.	University of California/Davis	U.S.A.	Selection	Maybe ‘Eureka’ × ‘Payne’	-	194	Western Europe and America	2-3 - admixed	No
RA 1065	‘Maribor’	Slovenia	Zavod Za Sadjarstvo/Maribor	Slovenia	Selection	-	-	195	Western Europe and America	2-3 - admixed	No
RA 0474	‘Mayette’	France	-/Rhône-Alpes	France, Rhône-Alpes	Landrace	-	-	20	Western Europe and America	2-2	No
RA 0058	‘Mayette’	France	-/Aquitaine	France, Rhône-Alpes	Landrace	-	-	21	Western Europe and America	2-2	Yes (forced)
RA 1197	MB CO 45	Spain	IRTA Mas de Bover/Catalonia	Spain, Galicia	Selection	-	-	115	Western Europe and America	2-1 - admixed	No
RA 1198	MB LU 21	Spain	IRTA Mas de Bover/Catalonia	Spain, Galicia	Selection	-	-	116	Western Europe and America	2-1	No
RA 1199	MB PO 2	Spain	IRTA Mas de Bover/Catalonia	Spain, Galicia	Selection	-	-	118	Western Europe and America	2-1	No
RA 1200	MB PO 3	Spain	IRTA Mas de Bover/Catalonia	Spain, Galicia	Selection	-	-	119	Western Europe and America	2-1 - admixed	No
RA 1201	MB PO 55	Spain	IRTA Mas de Bover/Catalonia	Spain, Galicia	Selection	-	-	120	Western Europe and America	2-1	No
RA 1203	MBT 159	Spain	IRTA Mas de Bover/Catalonia	Spain, Catalonia	Selection	-	-	122	Western Europe and America	2-1	No
RA 1204	MBT 218	Spain	IRTA Mas de Bover/Catalonia	Spain, Catalonia	Selection	-	-	123	Western Europe and America	2-3 - admixed	No
RA 1205	MBT 231	Spain	IRTA Mas de Bover/Catalonia	Spain, Catalonia	Selection	-	-	124	Western Europe and America	2-1	No
RA 1206	MBT 232	Spain	IRTA Mas de Bover/Catalonia	Spain, Catalonia	Selection	-	-	125	Western Europe and America	2-1	No
RA 1202	MBT 40	Spain	IRTA Mas de Bover/Catalonia	Spain, Catalonia	Selection	-	-	121	Western Europe and America	2-1 - admixed	No
RA 1019	‘Meylannaise’	France	-/Aquitaine	France, Rhône-Alpes	Landrace	-	-	14	Western Europe and America	2-2	No
RA 0953	‘Midland’	U.S.A.	University of California/Davis	U.S.A.	Modern	‘Franquette’ × ‘Payne’	-	45	Western Europe and America	2-2	No
RA 0498	‘Milotai n°10’	Hungary	Kertészeti Kutató Intézet/Budapest	Hungary	Selection	-	-	180	Eastern Europe and Asia	1-3 - admixed	No
RA 1168	‘Mire’	Slovenia	University of Ljubljana/Slovenia	Slovenia	Selection	-	-	77	Western Europe and America	2-3 - admixed	No
RA 0489	‘Moyer’	U.S.A.	Horticulture Department/Oregon	U.S.A., Oregon	Selection	Chance seedling	-	44	Western Europe and America	2-2	No
RA 0394	‘Northdown Clawnut 252’	France	-/Pays-de-la-Loire	England, Northdown	Selection	-	-	50	Western Europe and America	2-3 - admixed	No
RA 0475	‘Parisienne’	France	-/Rhône-Alpes	France, Rhône-Alpes	Landrace	-	-	10	Western Europe and America	2-3 - admixed	No
RA 0473	‘Parisienne’	France	-/Rhône-Alpes	France, Rhône-Alpes	Landrace	-	-	11	Western Europe and America	2-3 - admixed	No
RA 0216	‘Parisienne’	France	-/Aquitaine	France, Rhône-Alpes	Landrace	-	-	12	Western Europe and America	2-3 - admixed	Yes (forced)
RA 0385	‘Payne’	U.S.A.	Sierra Gold Nursery, Yuba/California	U.S.A., California	Selection	French cultivar × Chinese seedling	-	39	Western Europe and America	2-2 - admixed	No
RA 1038	‘Pedro’	U.S.A.	University of California/Davis	U.S.A.	Modern	‘Conway Mayette’ × ‘Payne’	-	38	Western Europe and America	2-2	No
RA 1023	PI 14 23 23	U.S.A.	Chico Tree Improvement Center/California	Poland, Lublin	Selection	-	-	182	Eastern Europe and Asia	1-3 - admixed	Yes
RA 1104	PI 15 95 68	U.S.A.	University of California/Davis	Afghanistan	Selection	Open-pollination of PI 12 74 60 (Afghanistan)	-	207	Eastern Europe and Asia	1-3	Yes
RA 1014	PI 2 657 12	U.S.A.	Chico Tree Improvement Center/California	Russia, Sochi	Selection	-	-	183	Eastern Europe and Asia	1-3 - admixed	Yes
RA 0976	‘Plovdivski’	Bulgaria	Fruit Growing Institute/Plovdiv	Bulgaria	Landrace	-	-	189	Admixed	-	No
RA 1215	Pourpre Hollande	Netherlands	-/'s-Heer Abtskerke	-	Selection	-	Tree with purple leaves	130	Admixed	-	No
RA 0061	‘Quenouille’ ('Moussine')	France	-/Aquitaine	France, Aquitaine	Landrace	-	-	25	Western Europe and America	2-1 - admixed	No
RA 1090	‘Rego’	Portugal	Instituto Nacional de lnvestigação Agraria/Alcobaça	Portugal	Selection	-	-	186	Western Europe and America	2-3 - admixed	No
RA 1221	‘Robert Livermore’	U.S.A.	University of California, Office of Technology Transfer/Oakland	U.S.A.	Modern	‘Howard’ × ‘Rouge de la Réole’	Red walnut	200	Western Europe and America	2-1 - admixed	No
RA 0367-2	‘Romaine’	France	-/Rhône-Alpes	France, Rhône-Alpes	Landrace	-	-	187	Western Europe and America	2-1 - admixed	No
RA 0038	‘Ronde de Montignac’	France	-/Aquitaine	France, Aquitaine	Landrace	-	Pollinator	15	Western Europe and America	2-3 - admixed	No
RA 1182	‘Rosée de Montmorin’	France	INRA of Bormes les Mimosas/Provence-Alpes-Côte d'Azur	France, Provence-Alpes-Côte d'Azur	Landrace	-	-	94	Western Europe and America	2-2 - admixed	No
RA 1041	‘Rouge de la Donau’ ('Rote Donaunuss', 'Geisenheim 1239')	Switzerland	-/Reussbühl	Austria	Landrace	-	Red walnut	185	Western Europe and America	2-3	No
RA 1088	‘Rouge de la Réole’	France	-/Aquitaine	France, Aquitaine	Landrace	-	Red walnut	178	Western Europe and America	2-3 - admixed	Yes (forced)
RA 1089	‘Rouge de Laquenexy’ ('Geisenheim 509')	France	-/Lorraine	France, Moselle	Landrace	-	Red walnut	179	Western Europe and America	2-3 - admixed	No
RA 1209	S 1 A Diane	Greece	Agricultural Research Station of Vardates/Sterea	Greece, Crete	Selection	-	-	128	Western Europe and America	2-3	No
RA 1212	S 1 B Ariane	Greece	Agricultural Research Station of Vardates/Sterea	Greece, Crete	Selection	-	-	132	Western Europe and America	2-3	Yes
RA 1211	S 14 B Sparte	Greece	Agricultural Research Station of Vardates/Sterea	Greece, Peloponnese	Selection	-	-	117	Admixed	-	No
RA 1208	S 28 A Achille	Greece	Agricultural Research Station of Vardates/Sterea	Greece, Central Greece	Selection	-	-	127	Eastern Europe and Asia	1-3	No
RA 1213	S 34 B Pyrrus	Greece	Agricultural Research Station of Vardates/Sterea	Macedonia	Selection	-	-	131	Eastern Europe and Asia	1-3 - admixed	No
RA 1210	S 4 B Thétis	Greece	Agricultural Research Station of Vardates/Sterea	Greece, Crete	Selection	-	-	129	Eastern Europe and Asia	1-3	No
RA 0179	‘Saint Jean’	France	-/Aquitaine	France, Aquitaine	Landrace	-	-	13	Western Europe and America	2-1	No
RA 0147	‘Saint Jean’	France	-/Aquitaine	France, Aquitaine	Landrace	-	-	24	Western Europe and America	2-1	No
RA 0117	‘Saint Martial’	France	-/Aquitaine	France, Aquitaine	Landrace	-	-	22	Western Europe and America	2-3 - admixed	No
RA 0429	‘Scharsch – Franquette’	U.S.A.	Sierra Gold Nursery, Yuba/California	France, Rhône-Alpes	Selection	-	-	61	Western Europe and America	2-2	No
RA 0828	Semence comité Dordogne	France	-/Aquitaine	France, Aquitaine	Selection	-	-	210	Western Europe and America	2-1	No
RA 0499	‘Serr’	U.S.A.	University of California/Davis	U.S.A.	Modern	‘Payne’ × PI 15 95 68 (Afghanistan)	-	46	Admixed	-	No
RA 1230	‘Sexton’	U.S.A.	University of California/Davis	U.S.A.	Modern	‘Chandler’ × UC 85-8 (China)	-	165	Eastern Europe and Asia	1-3	Yes
RA 1032	‘Shinrei’	Japan	Faculty of Science, Shinshu/Nagano	Japan	Landrace	-	-	174	Eastern Europe and Asia	1-2	No
RA 0948	‘Sibisel 39’	Romania	Institutul de Cercetare/Piteşti - Mărăcineni	Romania	Selection	-	-	41	Eastern Europe and Asia	1-3 - admixed	Yes
RA 0409	‘Sibisel 44’	Romania	Statiunea de Cercetare/Banaesa-Bucuresti	Romania	Selection	-	-	198	Eastern Europe and Asia	1-3	Yes
RA 0137	‘Solèze’	France	-/Aquitaine	France, Aquitaine	Landrace	-	-	27	Western Europe and America	2-3 - admixed	No
RA 1029	‘Sopore’	India	-/Kashmir	India, Kashmir	Selection	-	-	181	Eastern Europe and Asia	1-3	Yes
RA 0962	Souvenir du congrès	France	-/Aquitaine	France, Aquitaine	Selection	-	-	188	Western Europe and America	2-1 - admixed	No
RA 0491	‘Spurgeon’	U.S.A.	Horticulture Department/Oregon	U.S.A., Washington	Selection	Maybe open-pollination of 'Franquette'	-	43	Western Europe and America	2-3 - admixed	No
RA 0447	‘Tehama’	U.S.A.	Stucke Nursery Co, Gridley/California	U.S.A.	Modern	‘Waterloo’ × ‘Payne’	-	47	Western Europe and America	2-3	No
RA 0472	‘Trinta’	U.S.A.	Sierra Gold Nursery, Yuba/California	U.S.A., California	Selection	Open-pollination of ‘Waterloo’	-	40	Western Europe and America	2-3 - admixed	No
RA 1099	‘Tulare’	U.S.A.	University of California/Davis	U.S.A.	Modern	‘Tehama’ × ‘Serr’	-	177	Admixed	-	No
RA 1161	UC77012	U.S.A.	University of California/Davis	U.S.A.	Selection	-	-	76	Western Europe and America	2-2 - admixed	No
RA 0119	‘Verdelet’	France	-/Aquitaine	France, Aquitaine	Landrace	Maybe open-pollination of 'Grandjean'	-	171	Western Europe and America	2-1	No
RA 0428	‘Vina’	U.S.A.	Sierra Gold Nursery, Yuba/California	U.S.A.	Modern	‘Franquette’ × ‘Payne’	-	48	Western Europe and America	2-2	No
RA 1175	‘VL25B’	Romania	Fruit Growing Research Station/Vâlcea	Romania	Selection	-	-	84	Admixed	-	No
RA 1174	‘VL4B’	Romania	Fruit Growing Research Station/Vâlcea	Romania	Selection	-	-	79	Eastern Europe and Asia	1-1	No
RA 0386	‘Waterloo’	U.S.A.	Sierra Gold Nursery, Yuba/California	U.S.A., California	Selection	Open-pollination of ‘Eureka’	-	49	Western Europe and America	2-3 - admixed	No
RA 0492	‘Wepster W2’	U.S.A.	Horticulture Department/Oregon	China	Selection	Open-pollination of Manregian walnut	-	168	Eastern Europe and Asia	1-2	No
RA 1166	‘Z 53’	Iran	Seed and Plant Improvement Institute/Karaj	Iran, Zabad	Selection	-	-	197	Eastern Europe and Asia	1-3	No
