# Supplementary material for: Analysis of genetic diversity and structure in a worldwide walnut (Juglans regia L.) germplasm using SSR markers
Source: PLoS One. 2018 Nov 27;13(11):e0208021. doi: 10.1371/journal.pone.0208021 (PMC6258541; doi:10.1371/journal.pone.0208021)
Supplement: S5 Table — (XLSX) [file pone.0208021.s008.xlsx]

## Sheet: S5 Table - East. E. Asia K=3
S5 Table. Table summarizing the results using the Evanno method (output of Structure Harvester), based on the analyses of the 63 Eastern Europe and Asia accessions
K	Reps	Mean LnP(K)	Stdev LnP(K)	Ln'(K)	|Ln''(K)|	Delta K
1	10	-2454.79	1.05877	—	—	—
2	10	-2351.7	9.95668	103.09	5.29	0.531301
3	10	-2243.32	2.63978	108.38	67.89	25.718
4	10	-2202.83	4.81619	40.49	15.98	3.31798
5	10	-2178.32	7.48046	24.51	28.99	3.87543
6	10	-2182.8	17.3523	-4.48	42.39	2.4429
7	10	-2229.67	42.6428	-46.87	34.82	0.816551
8	10	-2241.72	49.8769	-12.05	33.24	0.666441
9	10	-2287.01	87.1024	-45.29	23.26	0.267042
10	10	-2309.04	57.7984	-22.03	—	—
