# Supplementary material for: Analysis of genetic diversity and structure in a worldwide walnut (Juglans regia L.) germplasm using SSR markers
Source: PLoS One. 2018 Nov 27;13(11):e0208021. doi: 10.1371/journal.pone.0208021 (PMC6258541; doi:10.1371/journal.pone.0208021)
Supplement: S6 Table — (XLSX) [file pone.0208021.s009.xlsx]

## Sheet: S6 Table - West. E. Am. K=3
S6 Table. Table summarizing the results using the Evanno method (output of Structure Harvester), based on the analyses of the 127 Western Europe and America accessions
K	Reps	Mean LnP(K)	Stdev LnP(K)	Ln'(K)	|Ln''(K)|	Delta K
1	10	-2689.15	0.084984	—	—	—
2	11	-2618.7	6.44205	70.45	19.34	3.00215
3	10	-2528.91	3.30738	89.79	71.18	21.5216
4	10	-2510.3	7.37473	18.61	31.65	4.29168
5	10	-2460.04	6.99432	50.26	46.31	6.62109
6	10	-2456.09	20.7886	3.95	34.94	1.68073
7	10	-2487.08	19.6446	-30.99	16.98	0.864359
8	10	-2535.05	54.7589	-47.97	8.48	0.154861
9	10	-2574.54	42.3174	-39.49	4.45	0.105158
10	10	-2618.48	108.875	-43.94	—	—
