# Supplementary material for: Analysis of genetic diversity and structure in a worldwide walnut (Juglans regia L.) germplasm using SSR markers
Source: PLoS One. 2018 Nov 27;13(11):e0208021. doi: 10.1371/journal.pone.0208021 (PMC6258541; doi:10.1371/journal.pone.0208021)
Supplement: S7 Table — (XLSX) [file pone.0208021.s010.xlsx]

## Sheet: S7 Table - Gen. div. K=2
S7 Table. Genetic diversity estimations of the clusters found with STRUCTURE K=2
SSR markers	A	Ho	He	FIS
Genetic diversity estimations of the 63 J. regia accessions of 'Eastern Europe and Asia' cluster
WGA 001	8	0.63	0.73	0.136986
WGA 004	6	0.48	0.6	0.2
WGA 009	6	0.79	0.79	0
WGA 027	2	0.37	0.4	0.075
WGA 069	8	0.7	0.84	0.166667
WGA 072	5	0.41	0.49	0.163265
WGA 202	15	0.75	0.85	0.117647
WGA 276	16	0.83	0.87	0.045977
WGA 349	9	0.58	0.8	0.275
WGA 376	11	0.73	0.81	0.0987654
JR 1817	4	0.29	0.38	0.236842
JR 6160	9	0.45	0.51	0.117647
JR 6439	4	0.35	0.34	-0.0294118
Min	2	0.29	0.34	-0.03
Mean	7.92	0.57	0.65	0.12
Max	16	0.83	0.87	0.28
Genetic diversity estimations of the 127 J. regia accessions of 'Western Europe and America' cluster
WGA 001	4	0.61	0.58	-0.0517241
WGA 004	2	0.42	0.42	0
WGA 009	4	0.48	0.55	0.127273
WGA 027	2	0.46	0.47	0.0212766
WGA 069	5	0.57	0.66	0.136364
WGA 072	2	0.31	0.38	0.184211
WGA 202	7	0.65	0.72	0.0972222
WGA 276	7	0.5	0.66	0.242424
WGA 349	5	0.44	0.67	0.343284
WGA 376	7	0.53	0.5	-0.06
JR 1817	1	0	0	-
JR 6160	3	0.43	0.47	0.0851064
JR 6439	2	0.02	0.02	0
Min	1	0	0	-0.06
Mean	3.92	0.42	0.47	0.09
Max	7	0.65	0.72	0.34
A: number of alleles, Ho: observed heterozygosity, He: expected heterozigosity, FIS: inbreeding coefficient
