# Supplementary material for: Analysis of genetic diversity and structure in a worldwide walnut (Juglans regia L.) germplasm using SSR markers
Source: PLoS One. 2018 Nov 27;13(11):e0208021. doi: 10.1371/journal.pone.0208021 (PMC6258541; doi:10.1371/journal.pone.0208021)
Supplement: S8 Table — (XLSX) [file pone.0208021.s011.xlsx]

## Sheet: S7 Table - Gen. div. K=2
S8 Table. Pairwise FST among populations identified with STRUCTURE K=2
	Western Europe and America	Eastern Europe and Asia
Eastern Europe and Asia	0.101	-
Admixed	0.037	0.041
