# Supplementary material for: Analysis of genetic diversity and structure in a worldwide walnut (Juglans regia L.) germplasm using SSR markers
Source: PLoS One. 2018 Nov 27;13(11):e0208021. doi: 10.1371/journal.pone.0208021 (PMC6258541; doi:10.1371/journal.pone.0208021)
Supplement: S9 Table — (XLSX) [file pone.0208021.s012.xlsx]

## Sheet: S9 Table - Private alleles
S9 Table. Private alleles among clusters for J. regia (K=2)
SSR markers	Alleles	WEAm	EEAs
WGA 001 8 alleles	195		Private
	198
	200		Private
	202		Private
	204		Private
	206
	208
	210
WGA 004 7 alleles	-1	Private
	246
	248
	250		Private
	252		Private
	254		Private
	256		Private
WGA 009 7 alleles	-1		Private
	249		Private
	251
	257
	261
	265
	267		Private
WGA 027 2 alleles	223
	227
WGA 069 9 alleles	-1		Private
	178		Private
	180
	182
	190
	194		Private
	196
	198		Private
	200
WGA 072 6 alleles	-1	Private
	158
	160
	162		Private
	164		Private
	166		Private
WGA 202 17 alleles	-1
	216		Private
	263		Private
	267
	273		Private
	277
	279		Private
	281
	284
	286
	290		Private
	294
	296		Private
	312		Private
	314	Private
	318		Private
	320		Private
WGA 276 16 alleles	164		Private
	182		Private
	184		Private
	186		Private
	188		Private
	190		Private
	192		Private
	194
	196
	198
	200
	202		Private
	204		Private
	208
	210
	212
WGA 349 11 alleles	-1
	251		Private
	281
	283		Private
	285		Private
	287		Private
	289
	291	Private
	293
	295
	297		Private
WGA 376 13 alleles	-1		Private
	236		Private
	248		Private
	250
	255
	257
	259		Private
	261		Private
	263
	265		Private
	269
	271
	273	Private
JR 1817 5 alleles	-1		Private
	295		Private
	297
	298		Private
	299		Private
JR 6160 10 alleles	-1		Private
	198
	206		Private
	207
	209		Private
	211		Private
	212		Private
	215
	217		Private
	219		Private
JR 6439 5 alleles	-1		Private
	162
	164		Private
	168		Private
	172
Total private alleles		5/116	61/116
WEAm: 'Western Europe and America' cluster EEAs: 'Eastern Europe and Asia' cluster -1: null allele
