# Supplementary material for: Analysis of genetic diversity and structure in a worldwide walnut (Juglans regia L.) germplasm using SSR markers
Source: PLoS One. 2018 Nov 27;13(11):e0208021. doi: 10.1371/journal.pone.0208021 (PMC6258541; doi:10.1371/journal.pone.0208021)
Supplement: S10 Table — (XLSX) [file pone.0208021.s013.xlsx]

## Sheet: S10 Table - Raw data set
S10 Table. Raw data set necessary to replicate the study
ID	Accession	Name	WGA 001		WGA 004		WGA 009		WGA 027		WGA 069		WGA 072		WGA 202		WGA 276		WGA 349		WGA 376		JR 1817		JR 6160		JR 6439
001	RA 0983	J. regia A	198	210	246	248	257	261	223	223	182	200	160	160	284	284	210	210	281	289	250	263	297	297	198	215	162	162
002	RA 0984	J. regia B	208	210	246	248	261	261	227	227	180	196	160	160	281	294	198	210	281	293	271	271	297	297	215	215	162	162
003	H 94-12	Fernor	206	208	248	248	261	261	223	227	180	196	160	160	277	284	210	210	289	293	263	263	297	297	198	215	162	162
004	H 102-3	Ferjean	206	210	246	248	261	261	223	227	180	180	158	160	277	281	194	210	293	293	271	271	297	297	198	215	162	162
005	H 103-12	Feradam	206	210	248	248	251	261	223	227	180	196	160	160	277	284	164	210	285	293	259	263	297	298	215	215	162	162
006	RA 0480	Lara	206	208	246	248	261	261	227	227	180	180	160	160	277	284	210	210	285	293	263	271	297	297	198	215	162	172
007	H 94-11	Fernette	206	208	248	248	261	261	223	227	180	180	160	160	281	284	210	210	285	289	263	271	297	297	215	215	162	172
008	RA 0611	Lub	210	210	246	248	261	265	223	223	180	196	160	160	281	286	198	198	281	281	271	271	297	297	198	215	162	162
009	RA 0248	Lozeronne	208	210	248	248	261	261	223	227	200	200	158	160	284	294	194	210	281	281	271	271	297	297	215	215	162	162
010	RA 0475	Parisienne	208	210	248	248	257	261	223	227	180	200	158	160	277	281	210	210	281	281	263	271	297	297	198	215	162	162
011	RA 0473	Parisienne	208	210	248	248	257	261	223	227	180	200	158	160	277	281	210	210	281	281	263	271	297	297	198	215	162	162
012	RA 0216	Parisienne	208	210	248	248	257	261	223	227	180	200	158	160	277	281	210	210	281	281	263	271	297	297	198	215	162	162
013	RA 0179	St Jean	208	210	248	248	265	265	223	223	180	180	158	160	277	281	194	208	293	293	263	271	297	297	198	215	162	162
014	RA 1019	Meylannaise	208	208	248	248	257	261	223	223	180	196	158	160	281	284	210	210	-1	-1	263	271	297	297	198	215	162	162
015	RA 0038	Ronde de Montignac	210	210	246	248	261	261	223	223	180	200	160	160	284	294	210	210	281	289	271	271	297	297	198	215	162	162
016	RA 0319	Franquette	208	208	248	248	257	261	223	223	180	196	160	160	281	284	210	210	289	289	263	271	297	297	215	215	162	162
017	RA 0314	Franquette	208	208	248	248	257	261	223	223	180	196	160	160	281	284	210	210	289	289	263	271	297	297	215	215	162	162
018	RA 0311	Franquette	208	208	248	248	257	261	223	223	180	196	160	160	281	284	210	210	289	289	263	271	297	297	215	215	162	162
019	RA 0212	Franquette	208	208	248	248	257	261	223	223	180	196	160	160	281	284	210	210	289	289	263	271	297	297	215	215	162	162
020	RA 0474	Mayette	208	208	248	248	257	261	223	227	180	196	158	160	281	284	210	212	289	289	263	271	297	297	198	215	162	162
021	RA 0058	Mayette	208	208	248	248	257	261	223	227	180	196	158	160	281	284	210	210	289	289	263	271	297	297	198	215	162	162
022	RA 0117	Saint Martial	208	210	246	248	261	265	223	227	180	196	158	160	281	294	198	210	281	293	271	271	297	297	198	215	162	162
023	RA 0370	Chaberte	208	210	248	248	261	261	223	227	196	200	160	160	281	294	194	210	289	293	271	271	297	297	198	215	162	162
024	RA 0147	Saint Jean	210	210	246	248	261	261	223	227	196	200	158	158	294	294	194	194	289	293	271	271	297	297	198	198	162	162
025	RA 0061	Quenouille	208	210	246	246	261	261	223	223	180	180	158	160	294	294	194	200	293	293	263	271	297	297	198	215	162	162
026	RA 0059	Grandjean	208	210	-1	-1	261	261	223	223	180	180	158	160	294	294	194	210	281	293	271	271	297	297	198	215	162	162
027	RA 0137	Solèze	208	210	246	248	261	261	223	227	180	180	160	160	284	294	198	210	281	293	271	271	297	297	215	215	162	162
028	RA 1098	Howe	208	210	246	248	257	257	223	227	196	200	158	160	284	284	198	210	289	289	263	271	297	297	215	215	162	162
029	RA 1100	Résistant froid Jura	210	210	248	248	257	261	223	227	196	200	158	158	284	314	210	210	289	289	263	271	297	297	215	215	162	162
030	RA 0223	Cheinovo	208	210	246	248	257	265	223	223	182	196	160	160	267	267	188	194	281	281	257	271	297	297	207	215	162	162
031	RA 0354	Corne	198	210	246	248	257	261	223	227	180	180	160	160	281	281	194	194	293	293	271	271	297	297	198	198	162	162
032	RA 0095	Corne	198	210	246	248	257	261	223	227	180	180	160	160	281	281	194	194	293	293	271	271	297	297	198	198	162	162
033	RA 0066	Corne	198	210	246	248	257	261	223	227	180	180	160	160	281	281	194	194	293	293	271	271	297	297	198	198	162	162
034	RA 0306	Marbot	210	210	246	248	261	265	227	227	180	180	160	160	284	294	198	198	281	293	271	271	297	297	198	215	162	162
035	RA 0459	Marbot	210	210	246	248	261	265	227	227	180	180	160	160	-1	-1	198	198	281	293	271	271	297	297	198	215	162	162
036	H 95-87	Hybride INRA	208	208	248	248	261	261	223	223	180	196	158	160	284	284	210	210	-1	-1	263	271	297	297	198	215	162	162
037	H 91-88	Hybride INRA	208	210	246	248	257	261	223	227	180	196	160	160	284	284	198	210	281	281	263	263	297	297	198	215	162	162
038	RA 1038	Pedro	210	210	248	248	261	261	227	227	180	200	160	160	281	284	210	210	293	293	263	271	297	297	215	215	162	162
039	RA 0385	Payne	210	210	246	248	261	261	223	227	200	200	160	160	284	284	210	210	289	293	263	271	297	297	215	215	162	162
040	RA 0472	Trinta	210	210	246	246	261	261	223	227	180	200	160	160	284	284	198	210	293	293	263	271	297	297	215	215	162	162
041	RA 0948	Sibisel 39	208	210	246	246	265	267	223	227	182	198	158	160	281	320	200	204	281	295	269	271	295	295	198	215	162	162
042	RA 0391	Lieb Mayette	208	210	248	248	261	261	227	227	180	180	158	160	277	281	194	210	289	293	271	271	297	297	198	215	162	162
043	RA 0491	Spurgeon	208	210	248	248	257	257	223	223	180	200	160	160	284	284	194	210	281	281	263	271	297	297	215	215	162	162
044	RA 0489	Moyer	208	208	248	248	261	261	223	223	180	196	160	160	281	281	210	210	289	289	271	271	297	297	198	215	162	162
045	RA 0953	Midland	208	210	246	248	257	261	223	227	196	200	160	160	281	284	210	210	293	293	263	271	297	297	215	215	162	162
046	RA 0499	Serr	198	210	248	256	257	261	223	223	198	200	166	166	277	284	192	210	293	293	263	271	297	297	207	215	162	162
047	RA 0447	Tehama	208	210	246	246	261	261	223	227	200	200	160	160	284	284	198	210	281	289	271	271	297	297	215	215	162	162
048	RA 0428	Vina	208	210	246	248	261	261	223	223	196	200	160	160	284	284	210	210	289	293	263	271	297	297	215	215	162	162
049	RA 0386	Waterloo	198	208	246	248	257	261	223	223	180	180	160	160	284	284	198	210	281	289	263	271	297	297	198	215	162	162
050	RA 0394	Northdown Clawnut 252	208	210	248	248	257	261	227	227	180	200	160	160	277	284	210	210	281	281	257	263	297	297	215	215	162	162
051	RA 0399	Allemagne 139	208	208	248	248	261	261	223	227	180	180	158	160	277	314	198	210	281	281	263	271	297	297	198	215	162	162
052	RA 0118	Grosvert	208	210	246	248	261	261	223	223	180	180	158	158	281	294	194	208	293	293	271	271	297	297	198	215	162	162
053	RA 0982	Ashley	210	210	246	248	261	261	223	227	200	200	160	160	284	284	210	210	289	293	263	269	297	297	215	215	162	162
054	RA 0430	Chico	208	210	246	248	261	261	223	227	178	178	160	160	277	294	210	212	293	293	263	271	297	297	215	215	162	172
055	RA 0468	Geisenheim 286	208	210	248	248	261	261	227	227	180	196	160	160	281	294	198	212	289	289	257	271	297	297	215	215	162	162
056	RA 0439	Hartley	208	208	248	248	257	261	223	223	180	180	158	160	277	284	198	210	289	289	263	271	297	297	198	198	162	162
057	RA 0298	Amigo	206	210	246	248	251	261	223	223	178	200	160	160	277	277	198	212	289	293	263	271	295	297	198	215	162	162
058	RA 0097	Marbot	210	210	246	248	261	265	227	227	180	180	160	160	284	294	198	198	281	293	271	273	297	297	198	215	162	162
059	RA 1060	Cisco	208	210	248	248	257	261	223	227	180	200	160	160	281	284	210	210	293	293	263	271	297	297	198	215	162	162
060	RA 1036	Chandler	210	210	248	248	251	261	223	227	180	180	160	160	277	284	210	212	293	293	263	271	297	297	215	215	162	162
061	RA 0429	Scharsch - Franquette	208	208	248	248	261	261	223	223	180	196	160	160	281	281	210	210	289	289	271	271	297	297	215	215	162	162
062	RA 0248 AF5	AF INRA	208	210	248	248	261	261	227	227	200	200	160	160	281	294	210	210	281	293	271	271	297	297	215	215	162	162
063	RA 0550 AF4	AF INRA	198	210	246	246	261	261	223	223	182	182	158	160	294	294	210	210	281	281	263	263	297	297	215	215	162	162
064	RA 0639 AF1	AF INRA	208	210	246	246	257	265	223	227	180	180	158	158	281	281	194	198	293	293	271	271	297	297	215	215	162	162
065	RA 0932	J. regia R 462	208	208	246	248	257	261	223	227	182	200	-1	-1	281	281	198	210	293	293	271	271	297	297	198	215	162	162
066	RA 0930	J. regia R41	208	210	248	248	261	265	223	223	182	196	160	160	294	294	210	210	293	293	263	271	297	297	198	207	162	162
067	RA 0996	J. regia E	208	210	248	248	261	261	223	223	180	200	158	160	281	281	210	210	289	293	263	271	297	297	207	215	162	162
068	RA 0665-29	#N/A	210	210	248	248	261	261	223	223	196	200	158	160	281	314	194	210	281	293	263	271	297	297	198	198	162	162
069	RA 0248-8	#N/A	198	210	248	248	261	261	227	227	200	200	158	160	281	284	194	210	281	281	250	271	297	297	198	215	162	162
070	RA 1136	#N/A	208	210	248	248	261	261	223	223	200	200	158	160	284	294	198	210	289	293	271	271	297	297	198	215	162	162
071	RG 2	Liba	208	210	246	248	261	265	223	223	180	196	158	160	284	286	198	210	281	281	271	271	297	297	198	215	162	162
072	RA 1044	Semis de Corne	210	210	248	248	261	261	223	223	200	200	160	160	281	314	198	200	289	289	263	271	297	297	198	215	162	162
073	RA 1031	Kfar Hanania	198	210	248	250	261	265	223	223	182	200	160	160	284	284	182	210	293	293	263	271	297	297	212	215	162	162
074	IR 13-1	#N/A	198	198	246	248	261	265	223	223	180	180	158	160	216	290	192	194	-1	-1	271	271	297	297	215	217	162	162
075	IR 60-3	#N/A	204	208	248	248	257	265	223	223	180	180	160	160	284	290	184	202	295	295	271	271	297	297	209	215	162	162
076	RA 1161	UC77012	210	210	246	246	261	261	223	227	180	200	160	160	281	284	210	212	289	293	263	271	297	297	215	215	162	162
077	RA 1168	Mire	208	210	246	248	257	261	223	227	180	180	160	160	267	281	210	210	281	281	271	271	297	297	215	215	162	162
078	IR TA 1-1	#N/A	198	208	246	248	257	261	223	223	-1	-1	158	164	273	273	184	188	295	295	271	271	297	297	212	215	162	162
079	RA 1174	VL4B	208	210	246	246	265	265	223	227	182	182	158	160	277	281	194	200	295	295	271	271	295	295	215	215	162	162
080	H 108-4	Ferbel	206	210	246	248	251	261	223	227	180	180	160	160	277	284	210	212	293	293	271	271	297	297	198	215	162	162
081	H 100-30	Ferouette	208	210	248	248	261	261	223	223	180	180	160	160	277	284	210	212	289	293	263	271	297	297	215	215	162	162
082	RA 1176	Bijou	208	210	246	248	257	261	223	227	180	200	158	160	281	294	210	210	-1	-1	271	271	297	297	198	215	162	162
083	H 106-28	Fertignac	210	210	248	248	251	261	223	223	180	200	160	160	284	294	210	210	289	293	263	271	297	297	198	215	162	162
084	RA 1175	VL25B	195	210	246	248	257	265	223	223	180	180	158	160	277	281	200	208	289	295	271	271	297	297	215	215	162	162
085	UK 11-4	#N/A	195	210	246	246	257	261	227	227	198	200	160	160	281	281	182	210	295	295	248	271	295	297	198	198	162	172
086	UK 6-2	#N/A	206	208	256	256	261	261	223	223	196	200	160	160	281	294	208	210	289	295	248	271	297	297	215	217	162	172
087	UK 47-1	#N/A	206	208	246	256	261	267	223	227	180	196	160	160	281	312	208	210	281	295	248	255	297	297	215	215	162	172
088	UK 52C9	#N/A	206	206	256	256	265	267	223	223	198	200	158	160	273	281	182	210	281	289	248	271	295	297	215	215	162	172
089	UK 53-3	#N/A	206	208	256	256	267	267	223	227	180	200	160	162	281	312	182	210	281	295	255	271	297	297	215	217	162	162
090	UK 56-21	#N/A	206	206	246	248	251	261	223	227	182	200	158	160	284	294	208	210	289	295	248	255	297	297	215	215	162	162
091	UK 107C-D2-2	#N/A	206	208	246	246	265	267	223	223	182	182	160	160	284	284	182	194	285	289	250	255	297	297	198	215	162	162
092	UK 123-D1-14	#N/A	206	210	248	248	261	261	223	223	200	200	158	160	284	312	210	210	293	295	248	255	297	297	198	215	162	162
093	UK 123-D7-8	#N/A	206	206	248	248	257	261	223	227	196	196	158	162	273	281	210	210	295	295	248	271	297	297	215	215	162	162
094	RA 1182	Rosée de Montmorin	208	208	246	248	257	257	223	227	180	180	160	160	281	284	210	210	293	293	263	271	297	297	198	198	162	162
095	RA 1190	Jin Long 1	206	206	248	248	251	251	223	223	178	198	160	160	277	277	208	212	285	285	259	259	295	298	215	215	172	172
096	RA 1187	Lu Guang	206	208	248	256	251	265	223	223	198	200	160	160	277	312	192	194	285	295	255	271	295	297	206	215	162	162
097	UK 56-10	#N/A	204	208	248	248	249	261	223	227	180	196	160	160	277	286	194	196	281	285	255	257	297	297	215	215	162	172
098	UK 56-2	#N/A	206	208	246	246	257	261	227	227	200	200	158	160	281	296	194	208	285	289	255	255	297	297	198	215	162	162
099	UK 47-10	#N/A	208	208	246	248	251	265	223	227	180	200	160	160	277	277	196	210	289	295	255	255	297	297	198	215	162	164
100	UK 21-4	#N/A	204	210	246	246	257	265	223	227	182	198	160	160	281	290	188	210	281	295	248	255	297	297	215	215	162	162
101	IR 100-2	#N/A	208	208	248	248	261	265	223	227	196	196	160	160	267	273	194	194	295	295	250	257	297	297	209	215	162	162
102	IR 60-1	#N/A	204	208	246	248	251	257	223	227	190	190	160	160	290	312	192	210	295	295	255	271	297	297	215	215	162	162
103	H 110-34	Hybride INRA	198	206	248	256	261	261	223	223	180	198	160	166	281	284	192	210	285	293	263	271	297	297	207	215	162	162
104	UK 127AG11	#N/A	206	208	246	248	251	267	223	227	180	196	160	160	281	312	164	210	281	295	255	271	297	297	215	215	162	162
105	UK 56-12	#N/A	198	208	246	248	251	261	223	223	182	182	160	160	277	284	194	208	295	295	248	250	295	297	215	215	162	162
106	UK 118-23	#N/A	206	206	246	256	251	265	223	223	182	198	158	158	277	284	210	210	289	293	255	255	295	297	215	215	172	172
107	UK 55-40	#N/A	206	208	246	248	251	261	223	223	180	200	160	162	279	318	182	194	285	285	255	257	297	297	215	215	162	162
108	UK 52-12	#N/A	206	206	246	248	251	257	223	227	190	198	160	160	273	290	208	210	281	289	250	271	297	297	215	215	162	172
109	H 109-3	Hybride INRA	208	210	246	248	257	261	223	223	180	200	160	160	281	284	210	212	289	293	263	271	297	297	215	215	162	162
110	H 118-13	Hybride INRA	208	210	248	248	251	261	223	223	180	196	160	160	277	284	210	210	289	293	263	263	297	297	198	215	162	162
111	H 99-104	Hybride INRA	208	210	248	248	251	257	223	227	180	196	160	160	284	284	210	210	289	293	263	263	297	297	215	215	162	162
112	UK 127-D1-24	#N/A	206	208	248	256	257	265	223	227	196	200	162	162	273	284	210	210	289	289	248	248	297	297	198	215	162	162
113	UK 41-17	#N/A	206	208	246	248	251	265	227	227	180	180	158	160	281	290	190	194	295	295	271	271	297	297	215	215	162	162
114	H 113-24	Hybride INRA	208	210	248	248	261	261	223	227	180	180	160	160	281	284	210	210	289	293	263	271	297	297	215	215	162	172
115	RA 1197	MB CO 45	208	210	246	248	261	265	223	227	196	200	160	160	281	281	210	210	289	295	271	271	297	297	198	215	162	162
116	RA 1198	MB LU 21	210	210	246	248	265	265	227	227	182	200	160	160	281	281	194	194	289	289	271	271	297	297	198	198	162	162
117	RA 1211	S 14 B Sparte	195	208	246	248	257	257	223	223	182	182	160	160	290	294	196	198	289	293	250	255	297	297	198	215	162	162
118	RA 1199	MB PO 2	198	210	248	248	257	257	223	227	180	200	158	158	281	281	194	194	293	293	263	271	297	297	215	215	162	162
119	RA 1200	MB PO 3	210	210	248	248	261	261	227	227	180	196	158	158	281	281	194	210	281	281	263	271	297	297	215	215	162	162
120	RA 1201	MB PO 55	210	210	246	248	265	265	227	227	182	200	160	160	281	281	194	194	289	289	271	271	297	297	198	198	162	162
121	RA 1202	MBT 40	198	210	248	248	257	265	223	223	196	196	158	158	281	281	198	198	289	293	263	271	297	297	198	215	162	162
122	RA 1203	MBT 159	208	210	246	248	261	261	223	227	180	180	160	160	281	294	194	194	281	289	271	271	297	297	215	215	162	162
123	RA 1204	MBT 218	198	210	248	248	257	265	223	227	196	200	158	160	281	294	196	196	281	293	263	271	297	297	198	215	162	162
124	RA 1205	MBT 231	198	210	246	248	261	265	227	227	180	180	160	160	281	281	194	212	289	293	263	271	297	297	215	215	162	162
125	RA 1206	MBT 232	198	210	246	248	257	265	227	227	180	196	160	160	277	281	194	210	289	293	271	271	297	297	198	198	162	162
126	RA 1207	Del Carril	208	210	248	248	257	257	223	223	180	180	158	158	277	294	194	212	291	293	263	271	297	297	198	198	162	162
127	RA 1208	S 28 A Achille	195	208	248	248	261	265	223	223	180	180	158	160	267	284	188	202	281	295	250	271	297	297	209	215	162	162
128	RA 1209	S 1 A Diane	198	210	246	248	265	265	223	223	196	196	158	160	284	294	198	198	289	293	255	263	297	297	198	198	162	162
129	RA 1210	S 4 B Thétis	200	208	248	256	257	261	223	223	178	200	160	166	216	277	186	210	285	293	263	271	297	299	207	215	162	162
130	RA 1215	Pourpre Hollande	198	208	246	248	261	265	223	227	182	182	160	160	281	281	196	198	-1	-1	271	271	297	297	215	215	162	162
131	RA 1213	S 34 B Pyrrus	208	208	248	248	261	261	223	223	196	196	160	160	267	312	188	192	289	289	250	271	297	297	215	215	162	162
132	RA 1212	S 1 B Ariane	198	210	246	248	265	265	223	223	196	196	158	160	284	294	198	198	289	293	255	263	297	297	198	198	162	162
133	H 117-12	Hybride INRA	206	210	248	248	261	261	223	223	180	196	160	160	281	284	194	210	293	293	263	271	297	297	198	198	162	162
134	UK 212AG5	#N/A	206	206	246	248	261	265	223	223	182	196	158	160	273	281	194	208	289	295	248	271	295	297	198	215	162	172
135	UK 214-D1-14	#N/A	206	206	248	248	265	265	223	223	182	196	158	160	273	281	164	210	281	289	248	271	295	297	215	215	162	172
136	UK 214-D7-15	#N/A	206	208	248	248	261	265	223	227	196	196	158	160	281	284	208	210	281	281	271	271	297	297	215	215	172	172
137	UK 215AG12	#N/A	206	210	248	248	257	261	223	227	196	196	158	160	277	284	208	210	289	295	248	250	297	297	198	215	162	172
138	UK 216AG5	#N/A	206	206	246	248	261	265	223	223	182	196	158	160	273	281	194	208	289	295	248	271	295	297	198	215	162	172
139	UK 216AG18	#N/A	202	206	246	248	261	265	223	223	196	198	158	160	281	281	196	208	281	281	248	248	297	297	215	215	162	162
140	UK 216-D7-25	#N/A	206	208	246	248	265	265	223	223	196	198	158	160	281	284	196	210	281	281	248	248	297	297	215	215	162	172
141	UK 220-D5-3	#N/A	198	208	246	248	261	267	223	227	182	182	160	160	281	290	196	208	-1	-1	248	271	295	297	215	215	162	172
142	UK 223-1	#N/A	208	208	246	246	251	251	227	227	180	200	158	158	284	284	196	210	295	295	255	271	297	297	215	217	162	162
143	UK 224-6	#N/A	208	210	246	248	251	261	223	223	190	200	158	158	277	284	196	210	285	285	255	271	297	297	215	215	162	172
144	UK 234-5	#N/A	198	206	248	248	265	267	223	227	190	198	158	160	281	290	194	196	281	293	250	265	295	297	198	215	162	162
145	UK 239-10	#N/A	206	206	248	248	-1	-1	223	223	182	198	158	158	281	281	194	194	281	293	255	255	297	297	215	215	162	172
146	UK 239-13	#N/A	195	206	248	248	261	267	223	227	180	196	160	160	-1	-1	194	208	-1	-1	-1	-1	-1	-1	-1	-1	-1	-1
147	UK 239-23	#N/A	208	210	248	248	261	261	223	223	180	196	158	160	284	286	198	210	281	289	271	271	297	297	198	198	162	162
148	IR 21-7	#N/A	208	208	246	246	257	265	223	227	180	198	160	160	-1	-1	194	194	293	295	255	263	297	297	207	212	162	162
149	RA 1041 AF6	AF INRA	198	210	246	248	265	265	223	223	200	200	160	160	277	277	210	210	281	281	263	263	297	297	215	215	162	162
150	RA 1041 AF9	AF INRA	198	198	246	248	257	265	223	223	190	200	160	160	277	277	198	198	281	281	263	263	297	297	215	215	162	162
151	RA 1088 AF17	AF INRA	210	210	246	248	257	261	223	223	180	180	158	160	281	284	198	198	281	289	271	271	297	297	215	215	162	162
152	H 119-13	Hybride INRA	206	206	248	248	249	261	223	227	178	196	160	160	284	312	164	210	283	289	263	271	295	297	198	198	162	162
153	H 122-49	Hybride INRA	206	208	248	248	261	265	227	227	180	180	160	160	284	290	194	210	289	295	263	271	297	297	215	215	162	162
154	H 122-27	Hybride INRA	206	208	246	248	261	265	227	227	196	196	158	160	281	284	190	210	289	295	263	271	297	297	215	215	162	162
155	H 122-25	Hybride INRA	206	206	248	248	261	265	223	227	180	180	160	160	277	281	190	210	293	293	263	271	297	297	198	215	162	162
156	H 122-4	Hybride INRA	206	208	248	248	261	265	227	227	180	180	158	160	-1	-1	190	210	289	295	263	271	297	297	215	215	162	162
157	H 121-8	Hybride INRA	206	208	246	248	251	261	227	227	180	200	160	160	277	284	210	210	289	293	255	263	297	297	215	215	162	164
158	H 120-3	Hybride INRA	195	206	246	248	261	261	223	227	196	198	160	160	281	284	182	210	289	289	263	271	295	297	198	198	162	172
159	RA 1223	#N/A	208	210	246	252	257	261	223	227	180	194	166	166	277	281	182	198	251	281	236	236	297	297	207	215	162	162
160	H 122-22	Hybride INRA	208	208	246	248	251	261	223	227	180	180	160	160	284	290	190	210	289	295	263	271	297	297	198	215	162	162
161	H 122-33	Hybride INRA	206	206	248	248	251	261	227	227	180	180	158	160	284	290	190	210	289	295	263	271	297	297	198	215	162	162
162	H 92-28	Hybride INRA	208	210	248	248	261	261	223	227	180	196	160	160	281	284	210	210	289	293	263	271	297	297	215	215	162	162
163	RA 1228	Gillet	208	210	248	248	261	261	223	227	178	178	160	160	277	277	210	210	293	293	263	271	297	297	198	215	162	172
164	RA 1229	Forde	208	208	248	248	261	261	223	227	178	178	160	160	277	284	210	212	285	293	263	271	297	297	215	215	172	172
165	RA 1230	Sexton	204	210	248	254	251	261	223	223	180	190	160	164	277	284	192	210	285	293	248	271	297	297	212	215	162	162
166	RA 0102-3	Lalande	210	210	246	246	261	261	223	227	180	196	160	160	284	294	198	210	281	289	263	271	297	297	198	215	162	162
167	RA 0493	Chase C7	206	208	248	248	251	261	223	223	178	196	160	160	284	284	210	212	285	285	259	263	297	298	215	215	162	172
168	RA 0492	Wepster W2	206	208	248	248	251	261	223	223	196	198	160	160	277	284	210	212	285	285	259	263	297	298	215	215	162	172
169	RA 0998	J. regia IX	210	210	246	248	261	261	223	227	180	200	160	160	284	294	198	210	281	281	263	271	297	297	198	198	162	162
170	RA 0968	Culplat	208	210	248	248	261	261	223	223	196	200	160	160	281	284	200	210	281	281	263	263	297	297	198	215	162	162
171	RA 0119	Verdelet	208	210	246	248	261	261	223	223	180	180	158	158	281	294	194	208	293	293	271	271	297	297	198	215	162	162
172	RA 0289	Grosjean	210	210	246	248	261	261	223	223	196	200	160	160	281	284	198	210	289	289	263	271	297	297	198	215	162	162
173	RA 0488	Adams 10	206	208	248	248	251	261	223	223	178	196	160	160	284	284	164	210	285	289	259	271	297	298	215	215	162	172
174	RA 1032	Shinrei	206	206	248	248	249	249	223	223	178	178	160	160	312	312	164	164	283	285	248	271	295	295	198	198	162	172
175	RA 1037	Howard	210	210	246	248	261	261	223	227	180	180	160	160	277	281	210	212	293	293	271	271	297	297	215	215	162	162
176	RA 0967	Le Bordelais	198	210	246	248	261	261	223	223	196	200	160	160	284	294	198	210	281	281	271	271	297	297	215	215	162	162
177	RA 1099	Tulare	198	208	246	256	257	261	223	223	198	200	160	160	277	284	192	210	281	293	271	271	297	297	215	215	162	162
178	RA 1088	Rouge de la Réole	210	210	246	248	257	261	223	223	180	180	158	160	281	284	198	198	281	289	263	271	297	297	215	215	162	162
179	RA 1089	Rouge de Laquenexy	208	208	248	248	261	265	223	227	196	200	158	160	284	284	200	210	281	293	271	271	297	297	215	215	162	162
180	RA 0498	Milotaï n° 10	198	198	246	248	257	261	227	227	182	190	158	160	267	284	208	210	289	293	250	257	297	297	198	215	162	162
181	RA 1029	Sopore	198	202	246	246	251	257	223	223	190	198	158	160	284	290	164	196	297	297	255	261	295	295	211	215	162	168
182	RA 1023	PI 14-2323	198	198	246	248	261	261	227	227	-1	-1	158	160	277	284	188	190	281	281	250	255	297	297	215	215	162	162
183	RA 1014	PI 2 657 12	206	206	248	250	265	265	223	223	178	198	160	160	273	284	164	164	289	289	261	261	297	297	215	219	162	168
184	RA 0065	Candelou	198	210	246	248	261	265	223	227	182	182	158	158	284	294	210	210	281	281	263	271	297	297	215	215	162	162
185	RA 1041	Rouge de la Donan	198	210	246	248	257	265	223	223	190	200	160	160	277	281	198	210	281	281	263	263	297	297	215	215	162	162
186	RA 1090	Rego	210	210	246	248	261	265	223	227	180	200	158	160	277	294	194	198	281	281	263	271	297	297	198	215	162	162
187	RA 0367-2	Romaine	208	208	248	248	257	257	223	227	196	200	158	158	277	281	194	210	289	289	271	271	297	297	198	215	162	162
188	RA 0962	Souvenir du congrés	208	208	248	248	261	261	223	227	196	200	158	160	281	281	194	208	289	289	271	271	297	297	215	215	162	162
189	RA 0976	Plovdivski	195	208	246	246	257	257	227	227	180	200	158	158	284	294	188	210	281	289	265	271	297	297	215	217	162	162
190	RA 1074	Izvor 10	208	210	246	246	261	265	223	227	182	200	160	160	284	284	188	188	289	293	255	257	297	297	207	217	162	162
191	RA 1117	Kasni Rodni	208	210	248	248	257	265	223	223	200	200	160	160	281	284	210	212	289	293	263	263	297	297	207	215	162	162
192	RA 1141	A 117-15	208	210	246	248	261	265	227	227	180	180	160	160	281	281	192	210	289	293	255	263	295	297	215	215	162	162
193	RA 1140	M 10-37	198	210	248	248	257	261	227	227	182	182	160	160	281	284	208	210	289	293	250	263	297	297	198	215	162	162
194	RA 1103	Marchetti	210	210	246	246	261	261	223	227	200	200	160	160	277	284	198	210	289	293	263	263	297	297	198	215	162	162
195	RA 1065	Maribor	198	208	248	248	257	265	223	223	196	200	158	160	281	284	200	210	293	293	263	271	297	297	215	215	162	162
196	RA 1106	EAA 6	206	206	248	248	249	249	223	223	178	178	160	160	312	312	164	164	283	285	248	271	295	295	198	198	162	172
197	RA 1166	Z 53	198	208	246	248	249	257	223	223	180	196	160	160	284	284	194	210	283	287	250	271	297	297	215	215	162	162
198	RA 0409	Sibisel 44	208	210	246	248	265	267	223	223	198	198	160	160	277	320	192	192	295	295	255	269	295	297	215	215	162	162
199	RA 0381	Carmelo	208	210	248	248	257	261	223	223	180	200	-1	-1	277	284	210	210	289	293	263	271	297	297	215	215	162	162
200	RA 1221	Robert Livermore	210	210	246	248	257	261	223	227	180	180	158	160	281	281	198	212	289	293	263	271	297	297	215	215	162	162
201	H 107-35	Hybride INRA	208	210	246	248	261	261	223	227	180	180	160	160	284	284	210	212	293	293	263	263	297	297	215	215	162	172
202	RA 1126	Early Ehrhardt	208	210	246	248	257	261	227	227	180	200	160	160	284	294	194	210	289	293	263	271	297	297	198	215	162	162
203	RA 1135	AS 1	210	210	246	246	261	261	223	227	180	200	160	160	284	284	198	210	281	293	271	271	297	297	198	215	162	162
204	H 93-63	Hybride INRA	208	210	248	248	257	261	223	227	196	200	160	160	284	284	210	210	289	293	263	263	297	297	215	215	162	162
205	H 101-2	Hybride INRA	208	210	246	248	261	261	223	227	180	180	160	160	277	284	210	212	293	293	263	271	297	297	198	215	162	162
206	RA 1050	Germisara	210	210	246	246	257	265	223	227	198	198	160	160	284	320	192	202	281	295	255	255	297	297	215	215	162	162
207	RA 1104	PI 15 95 68	198	200	256	256	251	257	223	223	178	198	164	166	216	263	186	192	285	285	271	271	297	299	207	207	162	162
208	RA 1101	Gran Jefe	208	210	248	248	257	265	223	223	180	180	160	160	277	281	194	194	293	293	263	271	297	297	198	215	162	162
209	RA 1195	Pleureur	210	210	246	246	261	261	223	223	200	200	160	160	281	284	212	212	281	281	271	271	297	297	215	215	162	162
210	RA 0828	Semence comité Dordogne	198	210	248	248	257	261	223	227	180	200	158	160	281	281	194	210	289	293	271	271	297	297	198	215	162	162
211	H 94-5	Hybride INRA	206	208	246	248	261	261	223	227	180	180	160	160	284	284	210	210	285	285	263	263	297	297	215	215	162	162
212	RA 1196	Laciniata	208	208	246	246	257	261	223	227	180	196	160	160	284	284	208	208	281	281	271	271	297	297	198	198	162	162
213	H 102-15	Hybride INRA	208	210	248	248	261	261	223	227	180	180	158	160	277	294	194	210	293	293	263	271	297	297	215	215	162	172
214	RA 1217	Lacinié Suisse	208	208	248	248	257	257	227	227	180	180	-1	-1	284	284	194	194	281	281	271	271	297	297	198	198	162	162
215	RA 1218	Pourpres Suisse	198	208	246	248	261	265	223	227	182	182	160	160	281	281	196	198	-1	-1	271	271	297	297	215	215	162	162
216	RA 1220	Grappes Suisse	208	210	248	248	261	261	223	227	182	200	158	160	281	284	198	210	289	293	263	271	297	297	215	215	162	162
217	RA 1219	Feuilles simples Suisse	198	208	248	248	257	261	227	227	182	196	158	158	284	284	198	210	281	281	271	271	297	297	215	215	162	162
218	CR 4-1	#N/A	-1	-1	259	263	247	251	224	224	180	180	164	174	216	271	-1	-1	259	289	242	244	-1	-1	229	231	162	174
219	CR 1	#N/A	-1	-1	257	263	247	251	224	226	180	180	164	164	271	273	-1	-1	259	283	242	255	-1	-1	219	223	174	174
220	MO 1	#N/A	184	184	260	268	261	265	224	230	192	194	152	156	254	269	168	173	228	255	236	236	329	329	204	204	166	166
221	MO 1	#N/A	184	184	260	268	261	265	224	230	192	194	152	156	254	269	168	173	228	255	236	236	329	329	204	204	166	166
222	NG 0209	#N/A	197	203	252	278	261	265	239	241	192	198	164	164	269	275	188	188	259	279	236	236	331	343	217	221	156	156
223	MA 1-1	#N/A	-1	-1	257	257	247	247	226	226	180	180	166	166	220	271	-1	-1	-1	-1	242	246	-1	-1	221	221	-1	-1
224	CT 3-1	#N/A	-1	-1	259	270	247	247	224	226	180	180	166	172	220	271	-1	-1	259	259	238	244	-1	-1	221	221	162	162
225	CN 1-9	#N/A	-1	-1	259	265	247	261	224	226	180	180	164	164	222	271	-1	-1	-1	-1	242	244	-1	-1	223	229	162	174
226	MI 2	#N/A	199	207	254	260	259	259	224	226	190	192	162	168	267	267	168	172	255	263	236	236	361	367	221	223	162	162
227	CN 19-2	#N/A	-1	-1	259	261	247	259	226	226	180	180	166	166	220	273	-1	-1	259	259	242	244	-1	-1	221	221	162	162
228	SB 1-30	#N/A	-1	-1	257	265	247	247	226	228	180	180	164	164	231	273	-1	-1	259	259	242	244	-1	-1	221	223	174	174
229	SB 6-9	#N/A	-1	-1	257	257	247	263	224	226	180	180	170	170	271	271	-1	-1	283	312	238	244	-1	-1	235	235	-1	-1
230	CT 3-1	#N/A	-1	-1	259	270	247	247	224	226	180	180	166	172	220	271	-1	-1	259	259	238	244	-1	-1	221	221	162	162
231	AN 3	#N/A	-1	-1	259	263	247	247	224	228	180	180	164	164	259	261	-1	-1	-1	-1	238	244	-1	-1	225	227	-1	-1
232	CN 13-3	#N/A	-1	-1	213	213	259	265	228	228	180	180	166	166	222	288	-1	-1	240	240	242	244	-1	-1	223	225	162	162
233	AN 3	#N/A	-1	-1	259	263	247	247	224	228	180	180	164	164	259	261	-1	-1	-1	-1	238	244	-1	-1	225	227	-1	-1
234	NG 0038	#N/A	199	203	252	264	247	261	237	241	184	192	166	166	277	277	168	178	253	257	236	236	343	356	207	217	162	162
235	NG 0261-3	#N/A	203	213	262	262	259	259	232	232	187	192	166	166	275	275	168	182	247	255	236	236	354	354	207	217	162	162
236	NG 0073-2	#N/A	205	205	264	269	247	261	239	239	192	192	166	166	275	277	180	180	257	283	236	236	347	347	207	213	162	162
237	NG 0062-3	#N/A	201	207	252	264	-1	-1	239	243	194	196	164	166	269	277	168	180	255	259	236	236	343	347	207	212	162	162
238	PS 2-3	#N/A	207	219	262	266	247	275	241	261	192	196	156	166	234	267	168	198	255	259	236	236	333	343	207	219	162	162
239	NG 0232-4	#N/A	201	201	264	266	257	269	230	239	192	192	164	170	240	265	178	202	247	259	236	236	352	352	221	221	162	162
240	CA 2	#N/A	203	203	268	272	265	275	239	241	184	198	166	166	257	263	164	178	255	259	236	236	367	367	-1	-1	162	162
241	NG 0233-3	#N/A	201	201	252	264	261	261	232	239	187	187	166	178	277	277	178	178	251	257	236	236	-1	-1	207	221	162	162
242	HD 6-15	#N/A	203	203	266	273	249	275	226	243	184	184	162	162	234	257	174	186	283	283	236	236	347	347	217	217	162	162
243	NG 0086	#N/A	203	205	262	264	259	265	237	241	187	192	164	166	237	267	170	190	255	259	236	236	350	354	207	212	162	162
244	PS 2-3	#N/A	207	219	262	266	247	275	241	261	192	196	156	166	234	267	168	198	255	259	236	236	333	343	207	219	162	162
245	MJ 1	#N/A	199	213	252	258	261	263	233	243	190	192	166	166	269	277	170	194	263	263	236	236	343	343	200	221	162	162
246	RP 5-1	#N/A	199	203	252	252	261	261	224	230	196	196	164	168	237	267	168	192	253	253	236	236	-1	-1	223	223	162	162
247	RP 1	#N/A	201	201	264	264	261	261	224	239	192	192	166	166	277	277	166	184	257	279	236	236	343	343	222	222	162	162
248	CN 8-1	#N/A	-1	-1	259	261	269	269	226	226	180	180	166	166	222	284	-1	-1	240	240	242	244	-1	-1	223	225	162	162
249	SB 24-1	#N/A	-1	-1	257	265	247	247	224	228	180	180	164	164	231	271	-1	-1	-1	-1	242	242	-1	-1	225	229	174	174
250	MA 6	#N/A	-1	-1	251	259	263	281	224	224	180	180	164	164	259	271	-1	-1	-1	-1	234	234	-1	-1	212	221	174	174
251	CR 9-1	#N/A	-1	-1	254	265	251	263	224	224	-1	-1	164	170	259	271	-1	-1	-1	-1	238	244	-1	-1	-1	-1	-1	-1
252	MA 5-1	#N/A	-1	-1	257	259	247	269	224	228	180	180	162	170	227	269	-1	-1	283	285	240	244	-1	-1	225	229	-1	-1
253	ST 1	#N/A	-1	-1	-1	-1	247	247	224	224	180	180	164	174	227	271	-1	-1	-1	-1	238	242	-1	-1	225	229	-1	-1
